# Supplementary material for: Dielectrophoretic bead-droplet reactor for solid-phase synthesis
Source: Nat Commun. 2024 Jul 22;15:6159. doi: 10.1038/s41467-024-49284-z (PMC11263596; doi:10.1038/s41467-024-49284-z)
Supplement: Supplementary file 11 — Source Data [file 41467_2024_49284_MOESM11_ESM.zip]

Archive with 27 entries (23 files):
- Codes_and_Data/Column_Fluorescence_Data_Extraction/
- Codes_and_Data/Column_Fluorescence_Data_Extraction/im4_16.tif
- Codes_and_Data/Column_Fluorescence_Data_Extraction/img_processing_bead_detect_v2_1.m
- Codes_and_Data/Column_Fluorescence_Data_Extraction/Readme.txt
- Codes_and_Data/Plotting_Fig_4/
- Codes_and_Data/Plotting_Fig_4/Bead_average_fluorescence_data.csv
- Codes_and_Data/Plotting_Fig_4/Bead_maximum_data.csv
- Codes_and_Data/Plotting_Fig_4/Bead_mean_data.csv
- Codes_and_Data/Plotting_Fig_4/Bead_median_data.csv
- Codes_and_Data/Plotting_Fig_4/Bead_minimum_data.csv
- Codes_and_Data/Plotting_Fig_4/Bead_q25_data.csv
- Codes_and_Data/Plotting_Fig_4/Bead_q75_data.csv
- Codes_and_Data/Plotting_Fig_4/Chip_data_new.csv
- Codes_and_Data/Plotting_Fig_4/license.txt
- Codes_and_Data/Plotting_Fig_4/Plotting_Fig4.m
- Codes_and_Data/Plotting_Fig_4/Readme.txt
- Codes_and_Data/Plotting_Fig_4/tight_subplot.m
- Codes_and_Data/Plotting_Fig_5/
- Codes_and_Data/Plotting_Fig_5/3D_plot_fig5.m
- Codes_and_Data/Plotting_Fig_5/Particle_Data_at_300s.csv
- Codes_and_Data/Plotting_Fig_5/Particle_Data_at_70s.csv
- Codes_and_Data/Plotting_Fig_5/Readme.txt
- Codes_and_Data/Statistics/
- Codes_and_Data/Statistics/Bead_average_fluorescence_data.csv
- Codes_and_Data/Statistics/Calculation_of_rank_statistics.m
- Codes_and_Data/Statistics/Calculation_of_statistics.m
- Codes_and_Data/Statistics/Readme.txt
