# Supplementary material for: Dielectrophoretic bead-droplet reactor for solid-phase synthesis
Source: Nat Commun. 2024 Jul 22;15:6159. doi: 10.1038/s41467-024-49284-z (PMC11263596; doi:10.1038/s41467-024-49284-z)
Supplement: Supplementary file 11 — Source Data [file 41467_2024_49284_MOESM11_ESM.zip › Codes_and_Data/Column_Fluorescence_Data_Extraction/img_processing_bead_detect_v2_1.m]

%{ 
--- Header 
===========================================================================
Mohammad Asif Zaman
Aug 2022
16 bit tif image processing
   - identify beads
   - isolate individual boundaries
   - extract center line pixel data for each bead
   - write data (different column lengths, one file)
===========================================================================
%}


clear all;
close all;
clc; clf;

warning('off', 'Images:initSize:adjustingMag');

% =========================================================================
% User defined parameters
% =========================================================================
fname = 'im4_16.tif';
noise_pixel_th = 40;
margin_x = 2; % one sided value. Total marging (left+right) would be double this
cax_low = 250;
cax_high = 3300;
% =========================================================================


% =========================================================================
% Original image
% =========================================================================
% Import data
[im16,map16] = imread(fname);
im16=im16(:,600:2560); %Extracting the region with maximum optical excitation
figure(1); imshow(im16,map16),title('Original image');
caxis([cax_low cax_high]);
colorbar;

% =========================================================================
% Black and white binary image
% =========================================================================
bw = imbinarize(im16);
bw = bwareaopen(bw,noise_pixel_th);
figure(2); imshow(bw),title('Binarized image');
colorbar;

% =========================================================================
% Boundary detection
% =========================================================================
[B,L] = bwboundaries(bw,'noholes');
figure(3); imshow(im16,map16); title('Bead boundary and center line detection'); hold on;
caxis([cax_low cax_high]);
colorbar;

fprintf('Number of beads detected = %i \n', length(B));


% =========================================================================
% Detect boundaries, draw centerlines
% =========================================================================
figure(3)
for k = 1:length(B)
    boundary = B{k};
    by = boundary(:,1);
    bx = boundary(:,2);
    bx_min = min(bx) - margin_x*(min(bx)-margin_x >= 1);
    bx_max = max(bx) + margin_x*(max(bx)+margin_x <= size(im16,2));

    
    by_mid = 0.5*(min(by) + max(by));
%     by_mid = median(by);
    
    center_line_x = bx_min:1:bx_max;
    center_line_y = ones(size(center_line_x))*by_mid;
    
    line_pxl_val{k} = im16(int16(by_mid),int16(center_line_x));
    plot(bx,by,'g','LineWidth',1)
    
    plot(center_line_x,center_line_y, 'y','LineWidth',1)
    
    % Calculating average intensity per bead
    msk = poly2mask(bx,by,size(im16,1),size(im16,2));
    avg_str(k) = mean(im16(msk));
   
end


% =========================================================================
% Plotting intensity profiles
% =========================================================================
figure(4),hold on;
for m = 1:length(line_pxl_val);
    plot(line_pxl_val{m},'color',rand(1,3));
    hold on;
end
hold off;
xlabel('pixel no.')
ylabel('Intensity');

figure(5),
bar(avg_str)
xlabel('Bead no.');
ylabel('Avg. intensity');
csvwrite([fname '_avg_intensity.csv'],avg_str');


% =========================================================================
% Writing data to file
% Each row corresponds to intensity profile of a bead
% =========================================================================
fid = fopen([fname '_data_export.csv'], 'wt');
for m = 1 : length(line_pxl_val)
    m_row = line_pxl_val{m};
    fprintf(fid, '%f,',m_row(1:end-1));
    fprintf(fid, '%f\n', m_row(end) );
end
fclose(fid);
