# Supplementary material for: Dielectrophoretic bead-droplet reactor for solid-phase synthesis
Source: Nat Commun. 2024 Jul 22;15:6159. doi: 10.1038/s41467-024-49284-z (PMC11263596; doi:10.1038/s41467-024-49284-z)
Supplement: Supplementary file 11 — Source Data [file 41467_2024_49284_MOESM11_ESM.zip › Codes_and_Data/Plotting_Fig_4/Bead_average_fluorescence_data.csv]

411.1
506.34
497.83
592.87
413.93
697.46
525.55
538.09
443.63
571.48
638.34
631.47
535.45
679.44
711.73
784.3
552.26
419.76
681.51
619.65
579.21
607.4
552.36
664.77
556.93
985.6
785
481.12
756.1
964.3
667.55
725.23
723.11
999.1
767.6
878.1
486.27
713.43
946.8
503.47
570.52
1376.5
1144.3
995.8
1070.2
1015.6
1301.8
1288.4
1071.2
1286.4
1142.3
1228.4
1048.8
1321
1180.3
1144.5
1389.8
918.6
923.7
1214.5
417.02
426.42
650.39
532.65
442.15
568.56
464.73
537.78
559.4
463.42
420.38
599.59
434.37
512.84
486.11
614.42
529.23
538.16
548.26
798.2
747.53
980.2
397.4
505.71
591.3
565.6
1040.2
1266
1113.5
1121.9
829.9
1223.3
960.9
1158.3
837.2
1266.5
1271.5
841.6
1145.2
1253.6
390.31
457.41
1466.1
574.13
466.68
663.97
636.42
550.09
414.85
465.09
414.24
551.91
719.39
475.34
636.42
675.9
405.2
720.4
504.28
524.62
433.29
632.78
603.57
553.71
835.1
980.8
1045.9
863.3
1128.3
943
957.7
735.81
1414.4
1685.3
1570.5
1524.1
1273
1156.2
1343.1
543.35
739.78
839.9
1287.6
657.41
476.58
594.29
699.48
499.99
914.9
376.05
1044.5
802.2
822.8
729.82
629.63
857.7
661.28
512.21
777.2
524.46
484.77
510.36
724.46
421.5
542.54
945.9
844.5
427.62
592.03
440.99
43.01
197.3
195.93
133.97
29.73
86.17
155.16
181.69
33.68
96.58
67.24
16.21
164.3
113.12
185.36
251.05
28.8
96.97
23.03
193.87
121.63
169.05
116.33
232.73
22.48
48.73
108.3
188.1
221.31
200.87
205.52
100.39
517.93
293.96
252.52
304.43
319.86
46.27
252.83
734.59
534.19
612.88
730.89
1007.9
702.58
506.21
434.46
65.61
176.69
216.79
255.06
135.11
316.82
217.34
418.95
262.1
294.38
360.36
206.89
411.13
440.08
46.15
216.1
95.01
19.06
337.6
260.2
140.99
299.34
620.04
914.1
672.17
704.94
714.33
805.9
723.79
570.66
581.36
1214.8
1609.6
1683.1
947.7
1217.4
1472.6
1267.1
994.5
49.36
110.75
156.49
207.44
327.27
155.03
131.09
53.88
106.57
704.73
755.7
894.5
470.49
502.02
724.13
640.27
456.6
580.13
1342.9
738.47
816.8
585.04
885.1
443.34
780.8
443.62
811.9
933.3
468.63
