# Supplementary material for: Dielectrophoretic bead-droplet reactor for solid-phase synthesis
Source: Nat Commun. 2024 Jul 22;15:6159. doi: 10.1038/s41467-024-49284-z (PMC11263596; doi:10.1038/s41467-024-49284-z)
Supplement: Supplementary file 11 — Source Data [file 41467_2024_49284_MOESM11_ESM.zip › Codes_and_Data/Plotting_Fig_4/Bead_maximum_data.csv]

564	689	868	1134	1281	1401	1618	1885	2384	2623	2905	3205	3199	3359	3309	3325	3054	3120	3186	2997	3083	2984	2836	2614	2396	2244	1984	1520	1162	950	724	573
