# Supplementary material for: Dielectrophoretic bead-droplet reactor for solid-phase synthesis
Source: Nat Commun. 2024 Jul 22;15:6159. doi: 10.1038/s41467-024-49284-z (PMC11263596; doi:10.1038/s41467-024-49284-z)
Supplement: Supplementary file 11 — Source Data [file 41467_2024_49284_MOESM11_ESM.zip › Codes_and_Data/Plotting_Fig_4/Bead_mean_data.csv]

413	435	445	457	577	684	772	809	925	1033	1092	1192	1303	1287	1361	1312	1320	1328	1268	1137	1182	1152	1203	1109	1125	1098	945	942	821	733	560	500	382	309
