# Supplementary material for: Dielectrophoretic bead-droplet reactor for solid-phase synthesis
Source: Nat Commun. 2024 Jul 22;15:6159. doi: 10.1038/s41467-024-49284-z (PMC11263596; doi:10.1038/s41467-024-49284-z)
Supplement: Supplementary file 11 — Source Data [file 41467_2024_49284_MOESM11_ESM.zip › Codes_and_Data/Plotting_Fig_4/Bead_median_data.csv]

441	445	516	507	551	727	683	829	962	1091	1096	1177	1193	1170	1223	1243	1196	1165	1211	1049	1000	1022	960	917	859	829	707	590	421	372	358
