# Supplementary material for: Dielectrophoretic bead-droplet reactor for solid-phase synthesis
Source: Nat Commun. 2024 Jul 22;15:6159. doi: 10.1038/s41467-024-49284-z (PMC11263596; doi:10.1038/s41467-024-49284-z)
Supplement: Supplementary file 11 — Source Data [file 41467_2024_49284_MOESM11_ESM.zip › Codes_and_Data/Plotting_Fig_4/Bead_q75_data.csv]

386	395	525	558	687	829	992	1106	1255	1390	1451	1827	1798	1762	1868	1734	1866	1734	1693	1729	1573	1540	1344	1387	1147	1213	1047	959	762	596	420	424
