# Supplementary material for: Dielectrophoretic bead-droplet reactor for solid-phase synthesis
Source: Nat Commun. 2024 Jul 22;15:6159. doi: 10.1038/s41467-024-49284-z (PMC11263596; doi:10.1038/s41467-024-49284-z)
Supplement: Supplementary file 11 — Source Data [file 41467_2024_49284_MOESM11_ESM.zip › Codes_and_Data/Plotting_Fig_4/Chip_data_new.csv]

1	876	1406	1274
2	976	1638	1449
3	1030	1753	1695
4	1174	2039	1959
5	1255	2240	2229
6	1368	2479	2428
7	1570	2671	2631
8	1856	3287	2847
9	2137	3462	2998
10	2429	3778	3450
11	2733	4079	3674
12	2964	4323	3924
13	3069	4743	4011
14	3409	4875	4272
15	3720	5133	4526
16	3702	5380	4500
17	3607	5239	4655
18	3616	5197	4769
19	3706	5169	4869
20	3453	4931	4546
21	3333	4725	4644
22	3208	4675	4407
23	2988	4132	4123
24	2858	4093	3959
25	2808	3871	3711
26	2738	3660	3704
27	2454	3482	3444
28	2286	3236	3151
29	2124	3020	2891
30	2045	2759	2753
31	1994	2471	2409
32	1761	2415	2072
33	1818	2059	1844
34	1696	1998	1670
35	1601	1754	1511
36	1408	1545	1399
