# Supplementary material for: Dielectrophoretic bead-droplet reactor for solid-phase synthesis
Source: Nat Commun. 2024 Jul 22;15:6159. doi: 10.1038/s41467-024-49284-z (PMC11263596; doi:10.1038/s41467-024-49284-z)
Supplement: Supplementary file 11 — Source Data [file 41467_2024_49284_MOESM11_ESM.zip › Codes_and_Data/Plotting_Fig_4/Plotting_Fig4.m]

clc;
clear all;
close all;

% =========================================================================
% Importing line fluorescence data for column reacted beads corresponding
% to the quartiles of the average intensity distribution
% =========================================================================
Min_data=readmatrix('Bead_minimum_data.csv');
Max_data=readmatrix('Bead_maximum_data.csv');
Mean_data=readmatrix('Bead_mean_data.csv');
Median_data=readmatrix('Bead_median_data.csv');
Q25_Data=readmatrix('Bead_q25_data.csv');
Q75_Data=readmatrix('Bead_q75_data.csv');
Bead_average_fluorescence=readmatrix('Bead_average_fluorescence_data.csv');

% =========================================================================
% Importing line fluorescence data for DBDR reacted beads
% =========================================================================
Chip_data=readmatrix('Chip_data_new.csv');

% =========================================================================
% Calculating statistics on the line data for DBDR beads
% =========================================================================
for count=1:36
    Chip_data_avg(count)=mean(Chip_data(count,2:4));
    Chip_data_std(count)=std(Chip_data(count,2:4)-250);
end

% =========================================================================
% Symmetrizing and smootheningall the data. Also creating same number of
% data points through interpolation
% =========================================================================
Min_data_sym=0.5*(Min_data+flip(Min_data));
Min_data_smooth=smooth(Min_data_sym,'sgolay',1);
Min_data_smooth=smooth(Min_data_smooth,'sgolay',1);
Min_data_smooth=smooth(Min_data_smooth,'sgolay',1);
min_data_points=[1:10,10.5:0.5:19.5,20:29];
Min_data_smooth_interp=interp1(1:length(Min_data_smooth),Min_data_smooth,min_data_points);

Max_data_sym=0.5*(Max_data+flip(Max_data));
Max_data_smooth=smooth(Max_data_sym,'sgolay',1);
Max_data_smooth=smooth(Max_data_smooth,'sgolay',1);
Max_data_smooth=smooth(Max_data_smooth,'sgolay',1);
max_data_points=[1:16,16.25,16.5,16.75,17:32];
Max_data_smooth_interp=interp1(1:length(Max_data_smooth),Max_data_smooth,max_data_points);

Mean_data_sym=0.5*(Mean_data+flip(Mean_data));
Mean_data_smooth=smooth(Mean_data_sym,'sgolay',1);
Mean_data_smooth=smooth(Mean_data_smooth,'sgolay',1);
Mean_data_smooth=smooth(Mean_data_smooth,'sgolay',1);
Mean_data_points=[1:16,16.5:0.5:18.5,19:34];
Mean_data_smooth_interp=interp1(1:length(Mean_data_smooth),Mean_data_smooth,Mean_data_points);

Median_data_sym=0.5*(Median_data+flip(Median_data));
Median_data_smooth=smooth(Median_data_sym,'sgolay',1);
Median_data_smooth=smooth(Median_data_smooth,'sgolay',1);
Median_data_smooth=smooth(Median_data_smooth,'sgolay',1);
Median_data_points=[1:14,14.5:0.5:17.5,18:31];
Median_data_smooth_interp=interp1(1:length(Median_data_smooth),Median_data_smooth,Median_data_points);

Q25_data_sym=0.5*(Q25_Data+flip(Q25_Data));
Q25_data_smooth=smooth(Q25_data_sym,'sgolay',1);
Q25_data_smooth=smooth(Q25_data_smooth,'sgolay',1);
Q25_data_smooth=smooth(Q25_data_smooth,'sgolay',1);
Q25_data_points=[1:9,9.5:0.5:17.5,18:26];
Q25_data_smooth_interp=interp1(1:length(Q25_data_smooth),Q25_data_smooth,Q25_data_points);

Q75_data_sym=0.5*(Q75_Data+flip(Q75_Data));
Q75_data_smooth=smooth(Q75_data_sym,'sgolay',1);
Q75_data_smooth=smooth(Q75_data_smooth,'sgolay',1);
Q75_data_smooth=smooth(Q75_data_smooth,'sgolay',1);
Q75_data_points=[1:14,14.5:0.5:18.5,19:32];
Q75_data_smooth_interp=interp1(1:length(Q75_data_smooth),Q75_data_smooth,Q75_data_points);

Chip_data_avg_sym=0.5*(Chip_data_avg+flip(Chip_data_avg));
Chip_data_avg_smooth=smooth(Chip_data_avg_sym,'sgolay',1);
Chip_data_avg_smooth=smooth(Chip_data_avg_smooth,'sgolay',1);
Chip_data_avg_smooth=smooth(Chip_data_avg_smooth,'sgolay',1);
Chip_data_points=[1:18,18.5,19:36];
Chip_data_avg_smooth_interp=interp1(1:length(Chip_data_avg_smooth),Chip_data_avg_smooth,Chip_data_points);

Chip_data_std_sym=0.5*(Chip_data_std+flip(Chip_data_std));
Chip_data_std_smooth=smooth(Chip_data_std_sym,'sgolay',1);
Chip_data_std_smooth=smooth(Chip_data_std_smooth,'sgolay',1);
Chip_data_std_smooth=smooth(Chip_data_std_smooth,'sgolay',1);
Chip_data_points=[1:18,18.5,19:36];
Chip_data_std_smooth_interp=interp1(1:length(Chip_data_std_smooth),Chip_data_std_smooth,Chip_data_points);

z(:,1)=Min_data_smooth_interp(3:37)-250;
z(:,2)=Q25_data_smooth_interp-Min_data_smooth_interp(3:37);
z(:,3)=Median_data_smooth_interp-Q25_data_smooth_interp;
z(:,4)=Q75_data_smooth_interp(2:36)-Median_data_smooth_interp;
z(:,5)=Max_data_smooth_interp-Q75_data_smooth_interp(2:36);
z_std(:,1)=Chip_data_avg_smooth_interp(2:36)-250-Chip_data_std_smooth_interp(2:36);
z_std(:,2)=2*Chip_data_std_smooth_interp(2:36);

% =========================================================================
% Plotting 
% =========================================================================
ax = tight_subplot(2,1,0,0.1,.1);
axes(ax(2));
h=area(z);
axis([1 35 0 5500]);
view([90 -90]);
h(1).FaceColor=[1,1,1];
h(1).EdgeColor='none';
h(2).FaceColor=[0.3,0.3,0.3];
h(2).EdgeColor='none';
h(3).FaceColor=[0.43,0.43,0.43];
h(3).EdgeColor='none';
h(4).FaceColor=[0.57,0.57,0.57];
h(4).EdgeColor='none';
h(5).FaceColor=[0.7,0.7,0.7];
h(5).EdgeColor='none';
hold on;
h_std=area(z_std);
h_std(1).FaceColor='none';
h_std(1).EdgeColor='none';
h_std(2).FaceColor=[0.85,0.85,0.85];
h_std(2).EdgeColor='none';
plot(1:35,Mean_data_smooth_interp(2:36)-250,'--k','LineWidth',2);
plot(1:35,Chip_data_avg_smooth_interp(2:36)-250,'k','LineWidth',2);
scatter(1:35,Chip_data(2:36,2)-250,'go','filled');
scatter(1:35,Chip_data(2:36,3)-250,'bo','filled');
scatter(1:35,Chip_data(2:36,4)-250,'ro','filled');
hold off;
axes(ax(1));
hi=histogram(Bead_average_fluorescence,16,'Normalization','probability','Orientation','horizontal','FaceColor','#A7BED3','LineWidth',0.25);
linkaxes(ax,'y');
view([90 -90]);
