# Supplementary material for: Dielectrophoretic bead-droplet reactor for solid-phase synthesis
Source: Nat Commun. 2024 Jul 22;15:6159. doi: 10.1038/s41467-024-49284-z (PMC11263596; doi:10.1038/s41467-024-49284-z)
Supplement: Supplementary file 11 — Source Data [file 41467_2024_49284_MOESM11_ESM.zip › Codes_and_Data/Plotting_Fig_5/3D_plot_fig5.m]

clc;
clear all;
close all;

% =========================================================================
% Creating cylindrical chamber with dimensions of column used in experiment
% =========================================================================
R=1270;
H=2280;
theta_c=linspace(0,359*pi/180,360);
x=R*cos(theta_c);
y=R*sin(theta_c);
[X,Y,Z]=cylinder(R,1000);
z_bottom=zeros(1,length(theta_c));
z_top=H*ones(1,length(theta_c));


% =========================================================================
% Importing simulated bead data
% =========================================================================
T0=csvread('Particle_Data_at_70s.csv');
TL=csvread('Particle_Data_at_300s.csv');

% =========================================================================
% Defining 180 different angle points for axially symmetric data
% =========================================================================
N=180;
theta=linspace(0,deg2rad(358),N);

% =========================================================================
% Generating axially symmetric data
% =========================================================================
count=1;
for count_1=1:size(T0,1)
    for count_2=1:N
        Store_0(count,1)=T0(count_1,1);
        Store_T(count,1)=TL(count_1,1);
        Store_0(count,2)=theta(count_2);
        Store_T(count,2)=theta(count_2);
        Store_0(count,3)=T0(count_1,2);
        Store_T(count,3)=TL(count_1,2);
        count=count+1;
    end
end

% =========================================================================
% Mapping axially symmetric data into x-y coordinate system
% =========================================================================
Store_x_y_0(:,1)=Store_0(:,1).*cos(Store_0(:,2));
Store_x_y_0(:,2)=Store_0(:,1).*sin(Store_0(:,2));
Store_x_y_0(:,3)=Store_0(:,3);
Store_x_y_T(:,1)=Store_T(:,1).*cos(Store_T(:,2));
Store_x_y_T(:,2)=Store_T(:,1).*sin(Store_T(:,2));
Store_x_y_T(:,3)=Store_T(:,3);

% =========================================================================
% Plotting
% =========================================================================
scatter3(Store_x_y_0(:,1),Store_x_y_0(:,2),Store_x_y_0(:,3),15,'g','filled');
lighting flat;
hold on;
f1=fill3(x,y,z_bottom,'c');
axis equal;
f1.EdgeColor='none';
alpha(0.25);
f2=fill3(x,y,z_top,'c');
f2.EdgeColor='none';
alpha(0.8);
s1=surf(X,Y,Z*H,'FaceColor',[0.01,0.58,0.97]);
s1.EdgeColor='none';
alpha(0.25);
hold off;
pos_idx=Store_x_y_T(:,3)>=0;
figure;
scatter3(Store_x_y_T(pos_idx,1),Store_x_y_T(pos_idx,2),Store_x_y_T(pos_idx,3),15,'g','filled');
lighting flat;
hold on;
f1=fill3(x,y,z_bottom,'c');
axis equal;
f1.EdgeColor='none';
alpha(0.25);
f2=fill3(x,y,z_top,'c');
f2.EdgeColor='none';
alpha(0.8);
s1=surf(X,Y,Z*H,'FaceColor',[0.01,0.58,0.97]);
s1.EdgeColor='none';
alpha(0.25);
hold off;
