# Supplementary material for: Dielectrophoretic bead-droplet reactor for solid-phase synthesis
Source: Nat Commun. 2024 Jul 22;15:6159. doi: 10.1038/s41467-024-49284-z (PMC11263596; doi:10.1038/s41467-024-49284-z)
Supplement: Supplementary file 11 — Source Data [file 41467_2024_49284_MOESM11_ESM.zip › Codes_and_Data/Plotting_Fig_5/Particle_Data_at_300s.csv]

441.276525755835	3
1035.10494401202	3
1000.27260676148	3
453.591347160836	3
1207.31714629225	3
537.704007177964	3
333.091598648505	3
530.923710626701	3
438.449465901321	3
356.430050670771	3
641.764636370171	3
1089.61761033068	3
422.851458205796	3
631.340728494265	3
39.5124404538058	3
461.602765350032	3
1056.79220973183	3
1161.34289983086	3
681.532026341871	3
339.091598648505	3
473.897018118325	3
373.310742782534	3
1050.78285193079	3
856.769256627714	3
218.0932097625	3
973.225130965205	3
625.340728494265	3
804.7200164887	3
704.899783449879	3
939.640826173363	3
447.276525755835	3
1232.02307930649	3
162.884210010944	3
912.306815732294	3
1062.79220973183	3
428.851458205795	3
546.784495140023	3
259.613737273788	3
552.784495140023	3
830.028705342074	3
1010.90651858263	3
281.604421932016	3
312.747473210912	3
194.233208615529	3
130.555122416818	3
119.16841804782	3
698.899783449879	3
848.046086155328	3
45.5124404538058	3
1134.61647627328	3
416.652590352904	3
816.161025984476	3
204.837932314169	3
188.230004251479	3
269.015688760909	3
824.024379205278	3
300.163926916468	3
106.111937379742	3
821.978331874103	8.64020897455045
827.977697274919	8.63788581988223
854.046005467207	8.34630184545482
51.5124404538058	3
336.091598648505	8.19595157840505
542.244251158994	6.9222140825089
362.430050670771	3
79.1400647636444	3
824.693591171719	23.9301242120356
592.234504081379	3
735.83172633	3
199.535570464849	5.80799943996316
306.163926916468	3
327.091598648505	3
1213.31714629225	3
570.526669740441	3
1219.31714629225	3
788.358055697944	3
836.028705342075	3
28.4140095738422	3
842.046086155328	3
729.83172633	3
586.234504081379	3
444.276525755835	8.19595408824985
711.691479526872	3
1095.61761033068	3
1110.50374267627	3
367.870396726653	5.53028293559907
1167.81665746005	3
1.99622865211328	3
318.747473210912	3
508.640014079019	3
433.650462053558	6.60037788070394
96.8712745506114	3
883.400582632198	3
1083.61761033068	3
675.532026341871	3
612.743664113101	3
1201.31714629225	3
1044.78285193079	3
34.019772286461	5.41464137992064
410.652590352904	3
210.837932314169	3
112.111937379742	3
692.899783449879	3
136.555122416818	3
236.044298464754	3
253.613737273788	3
906.306815732294	3
628.340728494265	8.19530857702095
979.987786361114	3
294.163926916468	3
201.851345632532	11.3427350718923
214.465571038335	7.77839212038487
1195.31714629225	3
897.61017265892	3
1092.61761033068	8.19545076563708
388.871923961008	3
1059.79220973183	8.1961032083402
1210.45191889442	30.7615150701527
548.244052037105	6.92198764116156
782.358055697943	3
701.899783449879	8.19530467446896
629.840728494265	10.7938067112171
741.83172633	3
891.401741500504	3
1124.47487724432	3
14.4717476167423	3
1104.50374267628	3
206.616119981555	14.9877754957031
20.4717476167423	3
60.4488659360069	3
1039.9438979714	6.54725772771758
576.526669740441	3
419.75202427935	8.13718131675402
396.051073937749	3
815.989846020541	8.99664106596814
546.8130286518	10.8111234798466
421.328739216743	8.80346221563043
1016.90651858263	3
650.860395408812	3
845.046086155328	8.19550988073443
833.885231772227	7.59497814461982
7.99622865211328	3
988.23697992625	3
945.640826173363	3
379.310742782534	3
1022.90651858263	3
982.318653847591	8.52868151475731
150.940954468771	3
242.044298464754	3
1045.94367909698	6.54679856351107
195.900209426921	10.5808986614011
794.358055697944	3
182.230004251479	3
636.552682432218	5.97222836546367
71.160566685657	3
156.884210010944	-291
758.956156098861	3
519.184786412983	3
958.298901011636	3
1029.10494401202	3
173.649028307419	3
687.215904895875	4.92181087335517
723.83172633	3
564.526669740441	3
967.225130965205	3
275.604421932016	3
776.358055697943	3
785.358055697944	8.19543346881147
918.306815732294	3
994.272606761478	3
660.488229435245	3
156.912582239858	3.58246659484174
29.1735992698084	8.95096846134618
1180.64382517342	3
404.652590352904	3
909.306815732294	8.19583777233514
654.492451328089	7.77048485995355
573.526669740441	8.19571537254806
450.273039615518	7.99859616819143
101.491605965177	6.82756572188269
872.445180987101	3
427.650642208694	6.60078758676514
860.036779241193	8.03110480470967
894.505957079712	8.13360231994281
224.0932097625	3
272.310055346463	8.01377531088671
1164.57977864546	8.05175736584026
376.310742782534	8.19611006451104
95.8666342220573	8.91515176572757
359.430050670771	8.19611034660228
104.745362957137	8.84217246345573
345.091598648505	3
400.351832145326	7.18313145952436
371.85964932774	47.035524786987
494.619419568418	3
287.604421932016	3
34.6591360104937	11.3795783918579
89.4209537756358	3
160.402778186734	8.46231426818779
297.163926916468	8.19590742689405
1053.79342162568	8.19545272907337
1019.97048466128	-274.328789624255
4.99622865211328	8.19534668993375
924.306815732294	3
190.215348809302	8.66199837098446
1173.81665746005	3
264.314713017349	6.72793239752166
239.044298464754	8.19521789812254
913.479650244758	12.5070776475604
1077.61761033068	3
1141.62402169552	3
240.544298464754	10.7937613717679
579.525307504316	8.1953658875378
1177.23024131673	7.93332775027173
668.054365638313	3
75.1503157246507	7.48090348878157
177.939516279449	7.19362245280177
952.298901011636	3
1189.31714629225	3
707.898605841916	8.19547248865584
239.365588738754	63.4029249870711
366.014949645884	48.3916818787788
948.969863592499	7.99126759110365
942.640826173364	8.19531253492386
1056.79225229162	13.3913932438965
558.655582440232	4.23623114890168
183.939261496331	7.19362245280177
839.348361727966	10.0752076843732
1100.06067650348	7.03191870270394
673.240629181639	8.544989493658
810.440521236588	4.80930823079233
779.358823781217	8.19570895800101
907.660216150948	13.9646320974299
48.5124404538058	8.1952977472011
738.83172633	8.19569291942542
23.204832641062	8.34118499863746
713.885340103263	8.58379410096117
726.83172633	8.1959049278761
426.127732641129	12.4034739032023
954.599376173517	65.9655103244316
10.9881561817003	7.8850843352263
180.93938888789	12.3891087167845
764.956156098861	3
1147.62402169552	3
918.347842599974	8.99985312150713
732.83155144605	8.19584950628573
290.884174424242	8.02355287927505
849.479588942659	12.237340389652
1013.90651858263	8.19582451335264
55.9806531949063	7.00420032775801
486.003865244593	3
646.312515889492	6.91328180133531
866.036779241193	3
198.216082866836	16.1150659617438
640.846186697019	10.1631487783196
919.408062653792	63.6654545130048
278.309955727694	8.01450870486318
921.027792672705	69.4418146639567
833.440162476584	11.1196495197941
60.3187201974271	8.99833515921869
962.76201598842	7.00915433122617
667.268749132709	9.11976826611353
413.752520148303	8.13658305101443
1065.7919564293	8.19600617727414
643.517344637816	71.8769177651087
457.597056255434	7.46627987815813
16.9594357732283	8.45861984141988
1097.06042037108	12.2276633846881
1057.69915437362	68.6286824363263
791.356687335687	8.19536233880936
203.82435173644	20.2985096221862
110.745182003043	8.84207226366782
525.054248519842	4.24461932448845
622.341485376442	8.19571543413136
419.019468163572	14.3406909121551
1192.31714629225	8.19564855344927
1238.02307930649	3
841.844583747597	72.8503737725836
1033.9439980389	6.54716158841881
1155.34289983086	3
877.92288180965	5.44842079132532
752.00257023851	3
221.0932097625	8.19534605513365
930.306815732294	3
719.77028943231	7.41600411850548
1071.61761033068	-259.66202247191
392.461498949379	7.8070634276178
322.919535929709	7.31139393602144
1080.61761033068	8.19531094643284
382.310142221302	8.19580568586344
364.870185377028	10.7257492945091
735.83177447687	13.391333464237
529.066651345629	8.70446892735431
373.217922818767	52.8797158968942
744.831650649728	8.1961087451359
1216.45191889442	-258.217361334342
1129.5456767588	6.20653064273173
679.240291559862	8.54471824488627
1186.31720834811	8.1961166156977
693.215902102529	4.92183748267104
65.546334343259	6.11117911773616
988.299732432978	8.99923166871024
385.905926121222	12.9989173602021
303.163697364551	8.19575481415252
42.5124589211961	8.19612050128744
100.339170044137	12.9143316460544
480.003865244593	3
298.955899385436	13.9217184412319
217.465644892664	12.9739712672104
386.763999004434	81.4020957597314
749.061299626513	12.4509505340008
934.973820952829	6.76982527445652
490.311642406506	7.17586682593968
1158.58721020439	8.32857180065595
301.670436613199	85.6786872846746
1019.90637313843	8.19606845550619
106.338845219045	12.9139635301308
598.446898492103	3
454.279032787597	12.4652459946496
865.956434995131	8.99747838156071
957.058240361463	8.86995811545372
797.356437617094	8.19679818424898
635.479066983903	12.8449641973446
523.197064517638	7.46094459743013
616.355256862178	7.79113888582271
1027.95177469082	6.24688997332348
1118.47487724432	3
1103.06010044885	12.2280342873533
1115.56388415055	6.22407199581567
20.1784318449006	13.5211845792969
198.106283659886	22.1131684337449
938.527087057243	8.98982527445654
803.322284635737	8.83478379713508
1204.31714629225	8.19556001397296
661.271274976248	8.94859939159969
640.015941842964	15.2130975403896
1244.02307930649	3
230.068754113627	3.54038200269989
770.657105898402	4.87013957462653
1048.95130509644	11.7384085582819
186.814770420262	13.6051745694331
796.477967479718	88.1822615977219
956.753551951337	71.5577109244425
595.075001836718	8.28471791611513
407.7540324001	8.25297673215722
258.735864549377	8.9349747997359
448.282326938263	12.6628413553369
1005.58956267205	5.77956016327618
837.298759797427	15.7139917501117
599.109421087638	89.1719081939697
567.526971486612	8.19597821320109
1152.58825624654	8.32910757996454
859.965478739872	9.32562453068041
1091.34774287029	14.0583434170531
950.827490073896	70.6294875230867
810.269592420046	10.8066629722474
116.734346797689	8.48394452591087
887.401162066351	7.47124812207411
856.157725142841	13.9617647337213
722.770221553724	12.6118402361897
124.861770232319	4.89309147233733
40.1814800046017	13.7242640845503
284.299213971236	8.35990770862639
911.832414008481	18.2764376601971
880.993445719491	10.5987485949127
589.075190120743	8.28471791611513
843.782031807932	14.1174074804488
1074.61909354092	8.19529602032338
502.640014079019	3
342.09145128162	8.19589716979014
296.163649772184	83.297232867755
1138.1202489844	7.8703029877867
403.381818520094	12.3614530224855
467.602765350032	3
1097.34764996592	14.0629227325454
976.332194905646	8.1323415423499
1016.90623462295	13.3914188496678
10.9679301840547	8.77693427125672
970.33399293793	8.25692581201282
997.272606761478	8.19543787868874
54.3480032517953	9.59033658794882
281.09433603312	8.97826725918819
1062.79191767621	13.3917498520566
142.555122416818	3
933.771366278594	12.6480646620433
84.2805092696401	6.09366441508948
525.055051529995	13.1653645916427
103.339326423676	18.1099265255315
129.34790439336	8.87711159299085
965.798120328406	12.1836372528422
460.277151067128	12.6131469502446
476.950441681459	8.16441482151868
959.827560519007	76.7099676343139
330.092868625721	8.19541917655903
353.431172649516	8.19550464290156
452.642216292209	16.7845341842911
513.912400246001	5.86336299220736
247.829017869271	4.59233456498897
80.2741393786616	10.6027992465502
1124.23337752012	8.99464719516286
505.640014079019	8.19592870745854
690.215880455486	10.1178326792052
195.78783799507	16.5795360413523
851.591270118908	17.8528240380099
182.824037519042	18.0848795312469
584.266267143435	11.8719790400204
593.788613461955	86.399015955532
590.710817275396	103.4864989839
521.348793406616	17.8830687772312
423.818683498165	17.9406877320584
154.431517004555	7.87969089992608
517.495792428375	105.382472735062
1036.94386474623	11.7432655379916
26.1470546599809	14.1313975894361
593.594975883043	108.408191041332
624.618056422432	13.7466378326094
1024.95162119583	11.4421309191547
570.527048238162	13.3916911651307
46.1334675662299	12.9784514056096
51.7781574541156	15.0118970280943
139.555122416818	8.19613853758752
805.487589518984	14.4302873827797
541.160594772097	12.8235233199615
35.3895371716256	17.3349141843872
252.746321164565	9.28634548104463
141.055122416818	10.7942216915004
811.208326082402	12.6211322371679
470.951399473549	8.22644099343258
413.025676388144	14.0913628519087
379.906063660475	12.9994440743381
192.155182041184	21.3540227531548
1235.02307930649	8.19546309879418
1026.23320922142	11.9954792337615
360.383435055042	46.3216224913927
890.505780205575	12.6055662401638
649.947165729018	11.6867941696031
458.440902953188	18.3250874437679
199.95553317459	107.670884504576
1027.18440145573	111.530417239397
812.108985981936	112.09317218647
664.121798249081	14.227350343675
1155.58819729009	13.5248267497372
993.139784720263	12.5447950539925
673.268708450847	9.12761494396686
561.656135773328	9.43138475502264
1118.7083892389	11.3337817410946
657.040184976782	13.2025245066817
874.99542221849	10.6842178902519
438.56697871332	10.0388394055009
123.654837085123	10.7699122034034
69.8497113144236	10.2921292608889
496.081335085449	8.81795617578979
246.534379857858	10.4508800432509
482.950398307626	8.16486392680708
684.402636809834	11.6019282028613
466.239129603648	11.9402629609233
513.714733688753	100.725760145514
186.365411016987	22.9282616525635
309.150348104187	7.80166481276449
1120.4727984403	13.66986039278
605.109421087638	3
397.536848180364	11.006940428759
380.883574024759	80.2105071484402
223.417467985876	13.725940987319
608.926542600369	7.62897870247467
755.479363168685	7.88920201166534
89.9149611807798	8.15572478876136
648.658947779509	68.7854270982791
176.95026814351	16.8687383575171
831.391192896369	16.7580029860668
576.526109031901	13.3911070502767
429.782448212624	17.2824677649194
782.358678358265	13.3918870240924
676.759297517428	14.0076494683638
819.292812418127	14.0053489311367
286.322833573201	11.9214912947212
729.832132497775	13.3914093991915
809.914601238289	18.4795991527618
814.173970154118	117.725928640023
432.485597036181	118.955274416503
74.9735416266811	13.4131505841363
243.836283555325	15.8098912792059
1101.7927412514	18.0920018935487
788.358090402019	13.3908870240924
998.972045405701	13.9484812387451
267.609424667256	11.7418403135266
1181.66052514213	11.9790503336954
14.1871862501426	13.8398337837034
688.594557830144	15.8944333208426
287.125651083746	13.652446350901
1031.65215931381	14.571195766404
659.891246081835	18.4811239626418
953.829224776222	76.7956187481212
817.187436771142	127.870505111675
391.90525491244	13.076511409996
358.870220845334	10.7285535901639
233.069265215976	8.73556543650927
249.678104355766	14.4422505471469
1250.02307930649	3
296.854505219175	89.2572963653993
564.656085803634	14.6270088209048
353.604560699114	14.1926996575796
971.467020517765	14.1488459718026
1126.40148107378	14.5886405577488
1022.11886697494	16.3625633068123
1070.20585191392	12.2593238127066
227.369720996921	18.2348350994306
1175.94197868025	13.7926054516639
794.357765307035	13.3933421675594
694.408065159284	14.4102853624254
168.266619159181	5.65105296425867
418.301567593232	20.2966911432931
64.601718902967	13.1996410712385
994.840013745162	18.2986601227398
700.39406153686	14.0031215229245
989.007834650196	16.8938946805564
471.810869887599	14.1634614526005
476.951259391282	8.26590016180853
535.057756056532	8.38452020554392
391.554983096698	85.0135767752788
511.571070771566	106.329714345623
682.629345567563	15.2495104601722
1122.64150525559	19.2633017218686
605.109421087638	9
481.868018508955	14.0663271281007
1076.20555302374	12.2610417145174
653.893991336502	18.3110900196274
1180.37184703949	17.8382669583512
697.753628969164	19.3900137614349
612.538092984084	12.4197349506844
393.787922864289	134.755494988055
97.3401960829137	18.1100722137301
741.831325790406	13.3915554777645
165.784921572971	11.1133404073817
857.244417978689	19.8621530757783
1008.58964105508	10.974987093143
1229.02442790897	8.19537374912496
180.401455897624	23.5725953458298
732.832019250498	18.5873383560403
861.053210687998	15.2261530757783
1015.29325100946	19.1650887322034
945.969546613486	13.1864762871316
915.215597770573	67.9563213462195
57.7582835810943	14.5266657838733
476.871046507821	17.3869520876532
464.402931992877	17.6522564915998
648.765307362463	74.7836847251621
69.7255658693648	16.3213477069761
423.100475615734	23.8966315108275
1096.0811150723	19.9267988156917
397.750230149348	14.4313933880491
442.572570791641	14.5056679439081
581.267008862106	17.0684900538631
685.053444112007	20.7378863106254
956.902577561906	81.9481257816571
584.813511555151	104.589894548245
630.256247847432	15.7974616137895
418.553791614622	139.748647014773
1067.87801016554	16.5743678295847
1128.57012246268	20.1824099966181
293.018119435159	14.782446350901
192.316928946536	23.6886413764843
276.259253429314	12.530196117561
532.339268653811	13.7325920032402
635.236478645037	18.8396593381424
737.850598952564	21.8750426024239
670.789049474702	14.5896551966012
558.65673677723	14.6271324796637
1073.76299549066	17.7407742791721
885.023622876669	15.0433572428752
80.0577462948787	16.5985595152702
255.667632231365	14.0909251623093
640.767000615466	21.1656411431657
446.932488880793	18.6273079895622
1036.74704234646	17.7399275304514
773.658097797462	10.0649997781175
302.361115805172	91.638008963866
558.181975316362	-181.37643244153
501.095338472868	12.1130159932806
631.180611723407	150.004222602873
625.40860497531	151.639166685724
656.745369039317	23.5897393071824
441.183032394546	20.3423432798492
171.755010872018	10.5308468384194
72.6953856372864	150.702287407374
263.253678971926	15.8663648912325
449.398077153738	154.155294640193
20.1557227611582	14.4531460061127
1216.45191889442	6
316.919872453225	7.31126969803991
469.975476721489	19.8755020076904
506.759721462649	14.0899846047888
845.893901992593	19.7330254579769
373.949019280621	13.7110979193661
183.941555972811	28.4164126287956
232.195737034898	14.6709429679383
618.67346135816	12.9423634658034
160.798252643066	14.4483749283071
487.514739280428	12.0519943982085
135.055568187542	10.7269104381174
726.833483539302	18.5866510273321
642.790944308689	74.2299713654531
1020.50292458778	22.1401340400815
734.750178508696	27.0113610344717
146.223481587747	7.74742522205553
143.863552181471	162.28017422022
118.699561236078	14.1529527601503
537.164214626035	17.2981330956648
1198.3183783165	8.19544106584113
791.355801768612	18.5876660921039
764.657222780998	4.86987597925823
552.811626900048	10.810488794321
1090.08205078355	19.9223706586913
785.356226823825	18.5889635482663
480.478435018484	22.1813876566355
1017.59314310731	24.7067632535646
820.218719542508	19.9333590442591
452.731133101375	20.1683444791025
359.04312349899	16.7254684384942
1112.71149844747	11.5018403363757
129.362261061647	12.6197579614474
830.565393295912	22.7001388898034
629.710790521189	155.82138432059
1108.1518902333	15.401386586474
1031.4555718342	20.5675812870375
1004.74520912734	15.580920147412
29.6301330747294	19.0168754626455
799.720271404767	16.084295305587
746.061073021864	17.6466172630667
339.091572079371	13.3914050079483
995.791127615399	24.2213081368169
40.9119801491348	19.6789452268843
635.48223797704	154.18538432059
587.762459231766	109.814913908236
112.710767441009	14.5103956889183
691.017515129649	21.3820945002357
767.659347171387	10.0661431346426
269.003687774049	17.576492732109
776.657539020864	15.2612265034264
169.274553973597	15.9937111201638
85.3351861086661	13.787242625986
762.792791647855	164.977160234747
120.189083597338	165.239188072938
575.267092504298	17.0701391225159
1221.95583985089	8.38840703310016
258.420754499369	19.4219039214059
729.734740198578	23.7229870423503
108.607767580786	20.9804016425745
386.032199888517	87.356494988055
1093.07774760534	25.1205041186099
543.037691474253	18.5219387638094
878.068468002339	15.8370083739808
247.941498794079	20.1847800300003
565.286961128658	20.5918289936587
46.7466006199599	18.2802981087784
1113.80863721368	17.4001591322116
929.105475122988	8.87747267001342
221.485388103823	19.4061106438659
377.543836864897	18.5140979193661
174.526951171723	22.3565522590445
23.6391530424805	19.3378770357507
605.109421087638	15
407.592222793917	16.6355202536241
465.263678338502	23.5901927573289
1022.80324318688	27.6807206101831
990.185617253309	22.0837997349713
455.222437206238	152.715746505869
313.3227265251	12.1132855483328
35.1528726527603	21.3617968353485
676.658161576069	15.8353604758322
867.043913840564	14.8977947472169
325.920460987118	12.5063445478468
1174.65323117429	19.6518542083748
308.091781301434	93.4154990314789
502.215491657557	18.0068086715146
319.921593827557	12.5074262223167
940.179337821304	14.7573366598094
310.880781059525	179.766169154912
1187.26508072802	14.1205091801517
168.6160406245	23.3835353894677
723.735814796207	23.7239222111232
467.529841156126	25.3544399483402
925.724604095961	73.1752908981866
474.655882476629	23.6295972517109
1009.30205995105	19.4836028269871
458.891459147856	157.463195944072
531.663722058189	19.694118944854
509.107354874286	111.793651368144
289.093423996934	19.3197047778673
1225.62244991207	13.137104156479
347.761379906872	10.1584593315367
1099.07745011039	25.1247238146229
1195.31794194196	13.3912615792407
1198.49349121019	14.1923851747463
635.987306459189	24.7923983317453
553.066236726668	16.8047127047298
85.1421455357706	19.7839614161181
537.537318244701	20.9187686051292
604.555648853048	86.6559282470058
1095.93880578337	25.9250271854094
172.460948640378	27.9893836067423
333.092488439648	13.3915595789584
64.4604279161932	19.1974447107444
237.88541139179	16.5751946499924
547.706283679073	22.2906143857483
788.357137968639	23.7842953055871
761.180011283153	9.75883439205051
631.362134000227	161.584835204087
1207.45366474574	35.9586211298025
215.533329102266	18.6536973059599
931.69889030084	73.7263299677871
906.012149573038	19.7337955186627
542.603125099053	183.861033366487
945.245538240568	72.8284967715516
615.168737532977	17.8116517232706
164.051011074865	19.4900387144094
740.748315264988	27.1280903319597
1042.03408161762	14.9118976500431
919.911342851209	71.6909309500519
137.997056469171	15.9559382651641
78.0056507623671	153.495309730725
233.059126052651	20.1394323554546
1098.93533047839	31.1221043666228
540.990942425881	187.913517258255
1185.97594401802	19.9796526456717
150.256992419808	12.1890162105928
882.09845132728	20.2811870638191
770.657681443641	15.2630928190168
828.694705490705	28.400331635399
598.29535036515	112.136131661281
189.892694130086	29.1765287092847
274.948883645837	18.3853210755471
909.689740494515	70.2925078363555
679.082270275827	21.3236919367835
999.922727133643	19.8717432831928
1086.61703906538	8.19516287005893
745.622158548105	23.6298665516973
354.130280500289	20.1692741767859
114.558653526447	20.2182217808028
367.373501785265	54.2354480398037
316.323612544863	17.3087646605303
710.555687643202	13.5741268672337
194.039374965868	108.669993179709
26.9126183292792	24.3653392861347
921.532480672244	77.4675404045407
571.2180086707	21.4976363956986
637.134338736158	159.952081425293
935.424140639747	18.4152832884056
577.076129145432	22.7898144725529
462.818253913961	29.06888133733
822.752912527504	130.112155927198
703.739209456879	18.9833369033117
834.565045396478	27.1698009955331
751.022989114777	21.0183329981405
756.710429839707	13.7612543464551
1241.02265849647	8.19542350738667
166.55029707088	29.0157599982451
233.382527751525	63.8519248802269
115.025738985385	162.183940368974
478.821119338942	27.94706340743
253.391542632018	22.6937233751679
55.1884348756034	19.9481211676992
269.002734708025	17.5833827667787
1149.58897431276	13.5247773362046
446.981613785816	21.8834407076086
1079.68861637957	18.6816237692919
280.674217004241	16.5924516041558
721.052538438218	18.3590936687065
438.227303643107	120.69633073815
525.999829406083	21.672982237746
266.90778864883	23.1985063622843
468.390877552884	31.2920521970536
336.092164145254	18.5877463312199
947.987675426551	78.1651664637047
956.850335653372	87.9415892281766
581.763926348139	109.755737047009
757.71084071389	168.166370927862
812.972064971422	123.602823326759
818.695752691205	200.574025219498
665.874271875473	18.0311691293689
695.765065152443	25.0507358387026
984.354862505494	20.6784211036571
217.857684088814	24.1850560211368
1092.93544664798	31.1191054362477
39.4896724826539	25.5074042258473
428.614963486299	21.5403305962785
330.09385048974	18.5865512616749
557.747324938182	20.5574335290294
746.214785637592	29.5998478490366
1036.54987722536	23.7358347417818
493.167413628991	14.0622962125605
709.71548702069	19.5148750744015
650.749265366296	23.4192240510048
1124.80986379797	24.8570531657536
715.574629955381	20.8067473567933
132.30374776468	17.8490195455037
515.076879682265	111.197919989424
1062.57888591519	19.387504408483
322.279588386641	18.0232174300235
359.569147201244	22.7020494576848
553.265855466038	24.5469726625668
927.506746977465	78.0183162536369
342.091230292894	18.586676549479
79.84168776453	22.5938715284776
682.575162751656	26.2018041123925
383.500793365477	17.8025248856582
709.59811328554	20.2767437454838
673.117423347539	20.6787590823544
779.655036044876	20.4588159256828
1170.57314842935	8.3290852555629
223.809830893967	24.9369686105429
1001.62441592105	25.6252179212152
530.545640402637	25.5889655074382
1089.94083463925	25.9203080677099
8.19406005899934	14.0956412111264
718.258732833195	26.1722001089857
463.679275104252	35.0064206631727
741.340979632478	33.0979961464106
186.258796384385	33.9506898089229
361.634227015946	52.4899077268189
390.822648598694	90.9679781341224
512.608110853769	116.666298026625
573.027799174156	27.2179617661104
676.604475145603	26.7874469982266
279.364208769103	22.4471319488353
804.147275876498	20.1341267662612
977.465422730157	14.0240474473559
1068.46405846752	20.5549095006353
339.092623819472	23.7833527325838
863.163446557016	20.8424494399029
521.001647400321	110.251511840729
592.463052353313	113.543167373231
303.687230548324	97.4892253346876
248.493844582929	26.1588402009064
229.804824931329	25.1801271274179
178.136837326648	29.9346846074298
595.822508166582	117.601369620422
575.775329209586	109.40131866569
32.4350285676586	26.7107483068518
433.848763690441	124.797895833169
136.788549565218	21.8290920536779
1180.25729428823	21.7947612550596
1109.2491984549	21.2998786889724
170.079479110983	33.8617969669804
1191.69820972478	18.1760990079234
412.301995189153	20.3525121833121
126.304285395622	17.7818166374596
243.043926040328	23.6501609421273
974.574289429686	19.2806921369287
712.270349303546	25.8138317902684
625.54270148999	160.133921692777
272.852881863783	24.0071348272111
102.607908120384	20.9822711849108
209.82116508521	20.4892745564104
940.969708672734	20.7045546868882
347.576460075727	16.1554806045614
746.807666070201	35.5701772005378
811.383215392651	129.387890388037
756.888712665117	19.7581659645827
794.355796386898	23.7822728336769
1133.0493764591	11.076780783135
90.4282176809589	16.9526590565647
1117.40918656103	22.1997122440964
385.299506699516	93.3112600947975
601.792943769083	117.010738038236
915.720213511347	75.9829037401931
297.957691651482	95.7118802489066
145.088476393484	15.236118040445
428.10742096756	123.057098937898
109.465191154159	164.437853828072
851.547028759534	21.7429580422465
706.295556373711	25.2839435557215
581.762498824796	109.793472485654
968.905207433633	17.3162372972353
309.416890206272	99.2662028627775
253.943391033744	28.6675557968632
969.392972466708	236.321697482179
832.695837820262	32.8703208187613
345.091291386687	23.7812554942905
752.492796956354	37.487483251571
297.290089617728	95.2412060916033
1074.38966650622	21.4957060320785
782.656058690406	25.6543046321687
236.762874662667	68.8085226897194
635.662588170299	165.76855586548
609.343946825869	19.2505911683541
120.464206294785	19.1578397583309
429.470629183332	128.899279323397
45.2468090104008	23.8245362016037
536.418761425103	26.8128584522808
808.463628871663	24.3009114828854
69.5835684614893	22.318770553441
443.398077153738	83.1867553143502
546.989253097544	187.952874157643
846.979990859538	25.633242045349
978.982879159117	23.3502178484663
688.539822128887	26.845888365848
381.138595792978	23.3175248856582
536.810326468988	247.308829741295
586.884313563208	115.749470261195
1112.84958763396	26.0990109911596
401.960825789076	18.7055783541384
474.354048309529	31.952104018761
816.948284454304	131.630351062194
524.882005979835	27.5670511665717
1031.25896344361	26.563462658733
1017.622714978	30.7057430820932
484.64332226521	26.4995959770682
377.700927739323	75.1242487256276
763.013581600759	170.972590018927
150.311125996889	18.1878259056135
974.624813626061	239.258759759315
1007.6118766889	25.2404275276337
180.454212382995	35.468948611784
1175.59954751986	25.5763157902386
567.168889708087	25.9251448695682
653.599607138844	28.6986495026709
575.453939081596	115.392645008629
1161.58171987307	13.2488817800093
1068.462706278	20.5624464812701
662.741603260795	23.7592899521092
933.319303746975	79.5023529368903
953.768730803142	82.7944363079621
1084.53755655298	22.2152406519796
1079.23855381556	25.0295540229079
802.696814425865	25.9556904666402
776.657432963099	25.6547649816638
645.298640708407	79.6802958303299
924.042638576677	82.9166794263537
114.62877989979	167.493049009313
735.881976328709	30.62556911631
1247.02256274638	8.19574359288437
888.09647512795	20.1951788592024
43.8262394544144	29.6538227949506
342.093774185852	28.9782211418406
243.59621917696	29.6244556685167
764.658970607646	15.2605900189266
197.862638615062	113.29357386676
406.670536867577	22.4228908549409
60.1302358390345	23.3499317258536
670.639372527272	26.1429260485092
1104.17448574459	28.2458821943533
333.092779856013	23.7831415174643
1190.39891203663	24.0332237679891
269.180149223	28.7506374431109
826.823731333437	34.1007809546623
682.569108794373	27.437487846262
876.234384255478	21.5494411093482
659.596717956042	28.8684854689322
918.229167067921	81.4329537361071
1086.93592970178	31.1130709469031
1022.8328222029	33.6798666775988
757.93200849936	174.161686063756
443.398077153738	89.1867553143502
991.137002620043	28.0076799645061
1158.82393175649	18.5773497537339
599.319269676065	122.477024803422
581.112406536557	117.387992922025
1145.94364442818	8.75953753275551
693.286931874088	30.5144718407357
1170.00036069192	23.4328673708672
1080.94517998973	30.7816287070874
893.57794160553	17.7580373022792
1095.93279145905	36.3165651712928
752.633246205195	171.355420925006
480.055676053975	33.8177627979653
897.572138453935	13.2862107148994
212.14575306317	26.0200733603494
1164.81749709767	18.3014731124799
1196.11791725875	22.2292068419446
423.732116860878	127.158162765426
506.639082186965	117.260866863015
797.473890470085	28.90787957525
390.090408994309	96.9227758869314
285.191015740376	23.8767557387872
263.234931359423	27.9428012599365
518.57633266741	116.069260121442
1083.65355600563	36.1347943114572
548.532119209808	28.2332449441603
350.912511947577	25.2328362750221
1011.72364805563	29.6099831750727
593.349698162919	123.066584673538
1082.50730873522	36.5747044238167
1101.93275060859	36.3196992124546
641.434087762204	164.134489623425
516.10943359246	121.538028584905
191.947488018512	114.292314651749
869.15324239607	20.5135378059265
496.328265481837	19.1614848405434
1130.73873164759	25.7765157976177
258.883070431626	32.0731708214424
49.5844258124037	27.9693292243761
20.9224473594312	24.6862051265908
767.656158239861	20.4575900189265
729.885068071142	30.5191985143227
374.888767955097	80.4227881846851
830.825400991841	38.570976151917
184.671277087397	39.7364382472542
962.906942299504	17.4406080837521
836.695246722799	37.3397445591005
490.332251566491	19.3489964652506
1118.50631977287	28.0981379495328
1017.65212178307	36.7048554416437
26.4439360007609	27.0336799817136
195.770074998764	118.916069742437
871.996687824917	25.7968421204536
984.815010513519	24.7583327930228
768.813417468138	169.437193009701
105.609456971865	26.1775279853758
787.12587910713	29.6559855541514
318.682690322676	22.8254837616539
824.953812187671	39.8009350112912
1201.42163199559	19.4274076466564
396.154170892639	20.2147758869314
1068.462706278	20.5624464812701
656.451077584853	33.977313190038
158.059454752601	19.7855125572071
264.828079264364	32.8802942473998
371.469818547326	58.6190325443687
679.023857342416	32.2778333093566
900.097325500307	18.7285527801757
919.851154099042	87.2086649183366
1164.05700990836	24.2527099236512
253.464252141667	34.6477137100971
55.5357715429477	27.2084703228467
1089.9343775363	36.3128100751702
1231.62194467772	13.1377521534681
281.039470670425	28.2083148300919
1141.52059661619	12.8137265512531
877.793525856559	27.3427278573308
312.726212930515	22.1098545481707
723.938776547231	29.7202177122649
443.398077153738	95.1867553143502
29.7191604336148	32.0608587166716
896.099449222696	23.2020073373538
384.567731518553	99.2654799262957
1012.58673757128	33.7300569888671
684.988228824618	32.9278531584401
356.351388728744	27.7661450963577
178.866819369127	41.2549475045633
828.954958073491	44.2717401968609
65.2536880913079	26.4719488120321
1136.44959939726	16.019501990005
286.866043227984	29.637456885161
936.214502305289	24.362170928855
299.283029314591	101.563142422559
718.461403781779	32.1683605807048
400.863653773234	23.9320719105825
109.40142318184	170.436719256206
781.125891626344	29.6588547879708
1141.76175058816	18.8088113497476
309.09141164862	185.493042676485
1092.93033145168	41.5111235483589
218.098068485266	26.7737923205459
914.040336244176	85.7249048542254
183.084090477955	45.5224038421679
1216.45191889442	12
985.766244073709	30.682362619027
1107.18855814265	33.4308771891886
621.256933034457	155.953140068063
162.623684909833	23.6795815627082
775.424379214525	31.526206393662
493.492685454566	24.4491273595916
380.767991834235	81.6205078543716
681.44311959426	37.7680467437891
767.243212753126	175.227773786895
1241.02281973294	8.25093872901391
1066.24063560111	10.4463292578114
485.877499759932	32.3703286958059
99.6096567746475	26.1792024022732
469.642483181178	35.6664953893939
1107.0638825056	39.4295615894466
1194.8215434313	28.0865688536281
1076.71262137609	35.0301124002824
242.74590679883	68.3598800571552
812.223972002504	135.327991511632
568.978848812379	31.6449891261138
996.970150690472	29.41112439841
90.2385729748239	22.9488184677304
950.851412228668	88.0370936188231
1227.2572253157	19.1938108735263
902.014184435405	24.2071181177652
941.995826320579	77.8711239766889
675.479118614548	37.1179528445525
572.870286845324	120.807661425997
1078.27151392566	40.8237381390264
226.596757305794	30.2500975985833
94.3419636147198	23.3070422299381
587.504040610963	121.716837245168
389.358137103094	102.87743880828
120.464206294785	19.157839758331
1068.462706278	25.7585989039768
665.576325809732	29.3624379847894
980.16315344721	28.5436766467882
305.013268229656	103.34112132817
1213.45328163496	35.9564384845141
978.092365475592	244.153077797032
1200.76944559476	32.744696758628
741.933237134052	39.0686283580968
132.130308638501	34.4027373283448
713.170380678733	29.3456924138742
100.586173641655	36.2120108473109
1127.90321559377	37.6127200505293
114.564396362102	173.491910699053
132.219967288973	40.4202087062403
752.850665826505	177.350559379956
762.161418941831	178.41708573028
1133.57814252555	45.2734299884233
86.5746356544344	45.3661488143041
327.817587753851	45.9802254154975
1002.15792015536	47.2513065581598
177.279849296536	47.0408210282112
880.015742644904	49.0896834476824
938.408273295118	82.6797629399419
300.608577222874	107.414008968619
527.001647400321	50.4274668969088
82.7842422832704	157.123142843201
566.870286845324	47.3957513136376
133.258217077173	55.0433358273995
847.844583747597	50.2773400647184
1091.17422039179	57.4173734266537
1104.53544673521	57.6943530684994
127.168656342258	58.2226134035268
184.546619917635	58.5385294895684
726.85409242846	60.9297611461667
1110.53544673521	57.6943530684994
953.933585338899	93.1846977716543
469.840751244385	63.2082745786022
1021.18440145573	58.2690689247898
1142.26693755067	64.1673983926879
344.752608093098	64.9124080287144
425.092477517303	133.001860497919
589.257911711232	127.454381294034
1016.23077719534	67.0878689272351
332.548308814269	69.7316537507037
109.336646850759	176.436239158396
55.3257152300926	74.9518743264791
874.623570983234	76.0584152174149
383.835041879914	105.219865774572
1129.01672253035	79.6036976768636
217.838614782779	79.8397036825058
662.85468115319	80.7064944821466
839.961304542105	83.8351757001434
306.337963894411	109.191941552889
740.284395946853	84.5804658526685
301.702661017141	113.313346047271
404.975815096192	87.0493814204179
947.935016201146	93.2798524657335
296.04900561543	111.310743763773
595.228987292618	126.866645211298
649.366009535435	94.6721452936972
863.62509766037	97.5205800984672
806.663768918024	133.08542716042
984.092365475592	94.2240890329874
869.640187348528	97.5186470059677
745.469774881949	99.4389514595192
830.184346721279	99.7190477540013
77.2531018078104	159.447672585251
1037.45411709155	112.213697165133
406.189016040081	114.210202917687
716.601724966879	116.097666711376
1025.06304198457	117.800607493463
619.769468539474	161.765044088995
613.769468539474	114.923246336186
800.663768918024	119.673741767161
629.889694738313	167.400440942139
624.067341300715	165.951598133241
890.06286304485	133.973674985583
214.567050275218	136.517086977072
803.374419403251	145.563484284298
556.635127574966	151.566442998277
1209.07138863406	151.769761243022
159.552468269068	157.642730399884
812.695752691205	155.328856680172
1047.37257001247	166.889983681299
611.842377732459	168.992259915
618.494612660874	175.971815222643
1052.50531996593	182.434228799197
963.392972466708	182.696978381056
937.695794661777	192.644093739081
573.998166468077	196.064953352026
900.735681753996	196.158343948661
692.664398400497	207.305296393412
854.532490907583	208.012623253813
1112.95507225853	212.231853714047
1118.93314081729	229.001387910088
1120.11549394252	235.883927994145
680.086569971762	260.755175628306
694.283863811177	283.97376748287
546.93409892221	284.527598227693
706.797646036811	294.488773834405
1048.29565206628	305.474859509172
768.35687289438	322.394872469167
436.341772295483	323.853215824453
968.149343777083	342.551928552596
1227.30814012976	343.929878495329
71.4068102612098	366.233654107466
