# Supplementary material for: Dielectrophoretic bead-droplet reactor for solid-phase synthesis
Source: Nat Commun. 2024 Jul 22;15:6159. doi: 10.1038/s41467-024-49284-z (PMC11263596; doi:10.1038/s41467-024-49284-z)
Supplement: Supplementary file 11 — Source Data [file 41467_2024_49284_MOESM11_ESM.zip › Codes_and_Data/Plotting_Fig_5/Particle_Data_at_70s.csv]

441.276525755835	3
1035.10494401202	3
1000.27260676148	3
453.591347160836	3
1207.31714629225	3
537.704007177964	3
333.091598648505	3
530.923710626701	3
438.449465901321	3
356.430050670771	3
641.764636370171	3
1089.61761033068	3
422.851458205796	3
631.340728494265	3
39.5124404538058	3
461.602765350032	3
1056.79220973183	3
1161.34289983086	3
681.532026341871	3
339.091598648505	3
473.897018118325	3
373.310742782534	3
1050.78285193079	3
856.769256627714	3
218.0932097625	3
973.225130965205	3
625.340728494265	3
804.7200164887	3
704.899783449879	3
939.640826173363	3
447.276525755835	3
1232.02307930649	3
162.884210010944	3
912.306815732294	3
1062.79220973183	3
428.851458205795	3
546.784495140023	3
259.613737273788	3
552.784495140023	3
830.028705342074	3
1010.90651858263	3
281.604421932016	3
312.747473210912	3
194.233208615529	3
130.555122416818	3
119.16841804782	3
698.899783449879	3
848.046086155328	3
45.5124404538058	3
1134.61647627328	3
416.652590352904	3
816.161025984476	3
204.837932314169	3
188.230004251479	3
269.015688760909	3
824.024379205278	3
300.163926916468	3
106.111937379742	3
821.978331874103	8.64020897455045
827.977697274919	8.63788581988223
854.046005467207	8.34630184545482
51.5124404538058	3
336.091598648505	8.19595157840505
542.244251158994	6.9222140825089
362.430050670771	3
79.1400647636444	3
824.693591171719	23.9301242120356
592.234504081379	3
735.83172633	3
199.535570464849	5.80799943996316
306.163926916468	3
327.091598648505	3
1213.31714629225	3
570.526669740441	3
1219.31714629225	3
788.358055697944	3
836.028705342075	3
28.4140095738422	3
842.046086155328	3
729.83172633	3
586.234504081379	3
444.276525755835	8.19595408824985
711.691479526872	3
1095.61761033068	3
1110.50374267627	3
367.870396726653	5.53028293559907
1167.81665746005	3
1.99622865211328	3
318.747473210912	3
508.640014079019	3
433.650462053558	6.60037788070394
96.8712745506114	3
883.400582632198	3
1083.61761033068	3
675.532026341871	3
612.743664113101	3
1201.31714629225	3
1044.78285193079	3
34.019772286461	5.41464137992064
410.652590352904	3
210.837932314169	3
112.111937379742	3
692.899783449879	3
136.555122416818	3
236.044298464754	3
253.613737273788	3
906.306815732294	3
628.340728494265	8.19530857702095
979.987786361114	3
294.163926916468	3
201.851345632532	11.3427350718923
214.465571038335	7.77839212038487
1195.31714629225	3
897.61017265892	3
1092.61761033068	8.19545076563708
388.871923961008	3
1059.79220973183	8.1961032083402
1210.45191889442	30.7615150701527
548.244052037105	6.92198764116156
782.358055697943	3
701.899783449879	8.19530467446896
629.840728494265	10.7938067112171
741.83172633	3
891.401741500504	3
1124.47487724432	3
14.4717476167423	3
1104.50374267628	3
206.616119981555	14.9877754957031
20.4717476167423	3
60.4488659360069	3
1039.9438979714	6.54725772771758
576.526669740441	3
419.75202427935	8.13718131675402
396.051073937749	3
815.989846020541	8.99664106596814
546.8130286518	10.8111234798466
421.328739216743	8.80346221563043
1016.90651858263	3
650.860395408812	3
845.046086155328	8.19550988073443
833.885231772227	7.59497814461982
7.99622865211328	3
988.23697992625	3
945.640826173363	3
379.310742782534	3
1022.90651858263	3
982.318653847591	8.52868151475731
150.940954468771	3
242.044298464754	3
1045.94367909698	6.54679856351107
195.900209426921	10.5808986614011
794.358055697944	3
182.230004251479	3
636.552682432218	5.97222836546367
71.160566685657	3
156.884210010944	-37.7415730337079
758.956156098861	3
519.184786412983	3
958.298901011636	3
1029.10494401202	3
173.649028307419	3
687.215904895875	4.92181087335517
723.83172633	3
564.526669740441	3
967.225130965205	3
275.604421932016	3
776.358055697943	3
785.358055697944	8.19543346881147
918.306815732294	3
994.272606761478	3
660.488229435245	3
156.912582239858	3.58246659484174
29.1735992698084	8.95096846134618
1180.64382517342	3
404.652590352904	3
909.306815732294	8.19583777233514
654.492451328089	7.77048485995355
573.526669740441	8.19571537254806
450.273039615518	7.99859616819143
101.491605965177	6.82756572188269
872.445180987101	3
427.650642208694	6.60078758676514
860.036779241193	8.03110480470967
894.505957079712	8.13360231994281
224.0932097625	3
272.310055346463	8.01377531088671
1164.57977864546	8.05175736584026
376.310742782534	8.19611006451104
95.8666342220573	8.91515176572757
359.430050670771	8.19611034660228
104.745362957137	8.84217246345573
345.091598648505	3
400.351832145326	7.18313145952436
371.85964932774	47.035524786987
494.619419568418	3
287.604421932016	3
34.6591360104937	11.3795783918579
89.4209537756358	3
160.402778186734	8.46231426818779
297.163926916468	8.19590742689405
1053.79342162568	8.19545272907337
1019.97048466128	-21.0703626579627
4.99622865211328	8.19534668993375
924.306815732294	3
190.215348809302	8.66199837098446
1173.81665746005	3
264.314713017349	6.72793239752166
239.044298464754	8.19521789812254
913.479650244758	12.5070776475604
1077.61761033068	3
1141.62402169552	3
240.544298464754	10.7937613717679
579.525307504316	8.1953658875378
1177.23024131673	7.93332775027173
668.054365638313	3
75.1503157246507	7.48090348878157
177.939516279449	7.19362245280177
952.298901011636	3
1189.31714629225	3
707.898605841916	8.19547248865584
239.365588738754	63.4029249870711
366.014949645884	48.3916818787788
948.969863592499	7.99126759110365
942.640826173364	8.19531253492386
1056.79225229162	13.3913932438965
558.655582440232	4.23623114890168
183.939261496331	7.19362245280177
839.348361727966	10.0752076843732
1100.06067650348	7.03191870270394
673.240629181639	8.544989493658
810.440521236588	4.80930823079233
779.358823781217	8.19570895800101
907.660216150948	13.9646320974299
48.5124404538058	8.1952977472011
738.83172633	8.19569291942542
23.204832641062	8.34118499863746
713.885340103263	8.58379410096117
726.83172633	8.1959049278761
426.127732641129	12.4034739032023
954.599376173517	65.9655103244316
10.9881561817003	7.8850843352263
180.93938888789	12.3891087167845
764.956156098861	3
1147.62402169552	3
918.347842599974	8.99985312150713
732.83155144605	8.19584950628573
290.884174424242	8.02355287927505
849.479588942659	12.237340389652
1013.90651858263	8.19582451335264
55.9806531949063	7.00420032775801
486.003865244593	3
646.312515889492	6.91328180133531
866.036779241193	3
198.216082866836	16.1150659617438
640.846186697019	10.1631487783196
919.408062653792	63.6654545130048
278.309955727694	8.01450870486318
921.027792672705	69.4418146639567
833.440162476584	11.1196495197941
60.3187201974271	8.99833515921869
962.76201598842	7.00915433122617
667.268749132709	9.11976826611353
413.752520148303	8.13658305101443
1065.7919564293	8.19600617727414
643.517344637816	71.8769177651087
457.597056255434	7.46627987815813
16.9594357732283	8.45861984141988
1097.06042037108	12.2276633846881
1057.69915437362	68.6286824363263
791.356687335687	8.19536233880936
203.82435173644	20.2985096221862
110.745182003043	8.84207226366782
525.054248519842	4.24461932448845
622.341485376442	8.19571543413136
419.019468163572	14.3406909121551
1192.31714629225	8.19564855344927
1238.02307930649	3
841.844583747597	72.8503737725836
1033.9439980389	6.54716158841881
1155.34289983086	3
877.92288180965	5.44842079132532
752.00257023851	3
221.0932097625	8.19534605513365
930.306815732294	3
719.77028943231	7.41600411850548
1071.61761033068	-6.40359550561798
392.461498949379	7.8070634276178
322.919535929709	7.31139393602144
1080.61761033068	8.19531094643284
382.310142221302	8.19580568586344
364.870185377028	10.7257492945091
735.83177447687	13.391333464237
529.066651345629	8.70446892735431
373.217922818767	52.8797158968942
744.831650649728	8.1961087451359
1216.45191889442	-4.95893436804951
1129.5456767588	6.20653064273173
679.240291559862	8.54471824488627
1186.31720834811	8.1961166156977
693.215902102529	4.92183748267104
65.546334343259	6.11117911773616
988.299732432978	8.99923166871024
385.905926121222	12.9989173602021
303.163697364551	8.19575481415252
42.5124589211961	8.19612050128744
100.339170044137	12.9143316460544
480.003865244593	3
298.955899385436	13.9217184412319
217.465644892664	12.9739712672104
386.763999004434	81.4020957597314
749.061299626513	12.4509505340008
934.973820952829	6.76982527445652
490.311642406506	7.17586682593968
1158.58721020439	8.32857180065595
301.670436613199	85.6786872846746
1019.90637313843	8.19606845550619
106.338845219045	12.9139635301308
598.446898492103	6.13002488384765
454.279032787597	12.4652459946496
865.956434995131	8.99747838156071
957.058240361463	8.86995811545372
797.356437617094	8.19679818424898
635.479066983903	12.8449641973446
523.197064517638	7.46094459743013
616.355256862178	7.79113888582271
1027.95177469082	6.24688997332348
1120.80203229412	8.77568997334376
1103.06010044885	12.2280342873533
1115.56388415055	6.22407199581567
20.1784318449006	13.5211845792969
198.106283659886	22.1131684337449
938.527087057243	8.98982527445654
803.322284635737	8.83478379713508
1204.31714629225	8.19556001397296
661.271274976248	8.94859939159969
640.015941842964	15.2130975403896
1243.7488335627	9.8910866154311
229.065581440972	10.0741797555089
767.929094455603	10.1841620465366
1048.95130509644	11.7384085582819
186.814770420262	13.6051745694331
796.477967479718	88.1822615977219
956.753551951337	71.5577109244425
593.108577467053	11.7385830846545
407.7540324001	8.25297673215722
258.735864549377	8.9349747997359
448.282326938263	12.6628413553369
1001.94221797542	12.0118860059728
837.298759797427	15.7139917501117
599.109421087638	89.1719081939697
567.526971486612	8.19597821320109
1152.58825624654	8.32910757996454
859.965478739872	9.32562453068041
1091.34774287029	14.0583434170531
950.827490073896	70.6294875230867
811.811680568045	14.0824607250564
118.219989723212	14.2173490202929
886.989630645763	14.4220009310629
855.909596494723	14.8706074303505
723.648354451171	15.0046042811335
124.230181885478	14.2172600116632
40.1640145851764	15.4419831856739
280.456597021819	15.494829056941
911.832414008481	18.2764376601971
880.989579055651	14.4196474713172
587.108577467053	11.7385830846545
843.782031807932	14.1174074804488
1075.03876034274	16.2662847843683
506.54497066692	16.5546635568325
344.687789880791	16.6817511023744
296.163649772184	83.297232867755
1138.96472632094	16.8819883810451
401.068447952294	16.9773743708001
466.234147316086	17.2810568795905
1097.34764996592	14.0629227325454
979.760234877242	17.4218808681926
1013.93828151378	18.0283401979824
6.43268823772504	18.2222264060882
973.760234877242	17.4218808681926
998.594819056399	19.2431345079022
57.7160550097411	19.5435837789601
286.456597021819	15.494829056941
1063.69915437362	14.7066599644162
138.353465323431	20.2386684535364
933.789750345094	20.3138736508073
85.4999501253089	20.5869790218311
527.210802755194	20.7037915579349
103.822704835863	21.3870164131719
128.6744010834	21.5914261997324
965.826891009467	21.6783001741905
458.635234737314	21.9686413322671
479.255316104657	22.0718080799457
959.827560519007	76.7099676343139
332.648194243558	22.4879922102669
357.310379851382	23.2421338563847
449.286565084659	23.4715341842912
516.020648104034	23.8464416438928
247.216565753019	23.9706379357755
79.4999501253089	20.5869790218311
1127.07250757159	24.625871914264
508.158693657383	25.1744567973462
687.594678866702	25.2014169488682
195.78783799507	16.5795360413523
850.957464270932	25.5324644874481
185.638818941524	25.7382615537188
584.943962769402	25.8264397141777
593.788613461955	86.399015955532
590.710817275396	103.4864989839
522.016396666346	27.0569676536357
423.681890683484	27.8035753725079
151.283058441799	28.0621628100384
517.495792428375	105.382472735062
1037.21162981149	28.6673891334972
27.9604259742603	28.6835436568519
593.594975883043	108.408191041332
625.519522273737	29.3833681696881
1024.1889820428	29.5396253011772
571.261597545097	29.6879608280521
42.2740572912435	29.798125562913
53.567225568444	29.9426048932628
139.103762546767	30.0071610094976
809.099473634852	30.2361188434538
546.397036986379	30.410422196366
35.6167443362981	30.9675433978703
256.287059022866	31.4177050316064
145.103762546767	30.0071610094976
815.108985981936	30.234750214696
474.517623183751	32.1623398698371
413.856828750209	32.2124864474144
380.763999004434	29.6382755350123
194.342808319426	32.6910564610199
1234.01293455234	32.8271260201425
1030.1889820428	29.5396253011772
360.383435055042	46.3216224913927
890.826257638026	33.5987235435346
649.517344637816	29.1092773156705
460.240149694389	34.124918904442
199.95553317459	107.670884504576
1027.18440145573	111.530417239397
812.108985981936	112.09317218647
663.628772427604	35.2185301189559
1158.55851472763	35.5274671991754
997.213959604915	35.5375815708465
676.766937825846	35.7718284271129
564.335721963991	35.8604296988429
1116.43611013691	35.958073875926
655.517344637816	29.1092773156705
879.686078700974	36.5437235082294
435.336065340529	36.6045809785346
127.735757068821	36.8505638887967
67.447632765604	37.7736348788665
491.632827336667	38.3057539285988
245.365588738754	33.9368575713408
480.584844732851	38.6871448256835
686.263210018966	38.6954900006141
469.625697763432	39.3941056575525
513.714733688753	100.725760145514
190.639184807338	39.9823515402039
307.670436613199	37.8458782959106
1122.43611013691	35.958073875926
605.109421087638	35.8665149355428
402.851145584642	41.7278168332534
380.883574024759	80.2105071484402
220.767094733167	42.5159746951842
608.490317559473	42.8756191519129
756.335336742091	43.2587750453732
91.2842159526268	43.2918596202221
648.658947779509	68.7854270982791
178.025723865844	43.6281316159441
835.844583747597	38.2530704017971
570.633235360525	44.148376713198
427.115366431517	44.5415014727846
780.854439760515	44.6281342151036
678.007372442807	45.1279977829706
820.086860643914	45.5455047933377
290.163649772184	40.6286935419123
732.504686293973	46.500106028405
806.108985981936	44.4291272426495
814.173970154118	117.725928640023
432.485597036181	118.955274416503
74.3772581980735	47.5031056403161
245.365588738754	45.157307009543
1098.79566481595	48.2479457137735
786.854439760515	44.6281342151036
998.129627258692	49.0052902275091
268.282593362809	49.0211549202682
1185.80881456898	49.3199155022348
14.5808256442863	49.3792270421304
687.153514666086	49.4135793882584
284.163649772184	40.6286935419123
1036.66251112385	49.7208362158422
659.939463362852	49.7680003671362
953.829224776222	76.7956187481212
817.187436771142	127.870505111675
393.102871424018	51.7219383762881
354.065090241948	51.7549243766807
233.365588738754	45.9941609421273
250.802058805504	47.7226887493941
1248.24727050279	52.0523197639419
296.854505219175	89.2572963653993
570.025814335283	52.4287503939385
348.065090241948	51.7549243766807
967.228133746818	52.6832279942745
1121.23545535859	53.1278315689848
1021.18440145573	48.3259228573741
1070.32699386575	53.2350092059651
227.365588738754	45.9941609421273
1181.39869037833	54.1395155640235
790.387977473293	54.3764095832897
689.756462412764	54.9411280590547
173.770044857766	56.8639243277003
420.751231954255	57.0923877725066
62.7333674760875	57.6616972510138
994.905532226612	57.7068174261106
695.758266697774	54.9455260173065
988.897882084546	57.7060519839272
468.55437695241	58.5043378570949
480.382136634514	58.94719229664
531.160468747944	59.3774977336338
391.554983096698	85.0135767752788
511.571070771566	106.329714345623
679.684403067173	60.1042070893857
1122.23386898857	60.3831219465877
605.109421087638	51.3703351602619
486.382136634514	58.94719229664
1073.84620610688	61.1350529504725
654.658947779509	55.9463259746836
1178.11199472724	61.3110534752051
697.683691479444	61.3588002782889
609.612320007707	61.4145439394484
393.787922864289	134.755494988055
99.6739560165851	62.8438812024941
741.131814955862	63.4517689609106
167.4087909304	63.8756999579435
852.349524212667	64.2834676825198
1009.29850502849	64.4644927111206
1231.89464837861	64.6557670075519
181.510931555951	64.8287638851557
735.129104007775	63.4523495919954
858.349524212667	64.2834676825199
1015.30044874044	64.4653134513045
944.827490073896	62.0847684219631
915.215597770573	67.9563213462195
53.9028484407638	66.7577444355588
480.954241856819	67.1530756831588
464.833384722307	67.4259306489032
648.765307362463	74.7836847251621
72.0586680472014	67.6633589429312
421.866637563652	67.6660472411646
1096.81242043764	67.7991134224333
403.054792014959	67.909966421757
446.248679962866	68.0324095169418
578.813870188414	68.0656248853237
683.196035911708	68.0937177712996
956.902577561906	81.9481257816571
584.813511555151	104.589894548245
626.888157699209	68.7509222879468
418.553791614622	139.748647014773
1063.69915437362	63.2662105262139
1124.73138888766	69.4428819067305
290.163649772184	67.3199294969685
190.563531508307	69.7300346349113
274.621171546542	69.9807803872239
531.543378833543	70.2828616661616
637.517344637816	62.0218615853334
733.727674859593	71.1175931642216
676.664940160464	71.6413518258147
564.182896549258	71.8824583223603
1069.89776080845	72.2097855151272
887.874309520665	72.2807505013021
78.5523588080438	72.3007392905511
257.254995356418	72.5589251623093
637.174511590861	72.7688770982219
451.802737300457	73.1167349558543
1035.4406312766	73.2290398900019
773.039046766909	73.5074267444096
302.361115805172	91.638008963866
558.181975316362	71.8819945247626
496.654671523288	75.2136789146289
631.180611723407	150.004222602873
625.40860497531	151.639166685724
655.947740246254	75.6845370599914
444.845376799289	76.2073657517593
167.58370085877	76.5147457148239
72.6953856372864	150.702287407374
263.255198799639	72.5632188238168
449.398077153738	154.155294640193
16.5254118587893	77.1270898263374
1214.05331953343	77.3431027635676
321.640802147431	77.5739887991635
467.747484717362	77.7137154908365
505.228071141998	78.1489396609687
845.964363685424	78.6810080364356
374.477504891326	78.7177479114217
185.899631236566	78.8854126287956
228.770725731212	79.3753811701855
619.40860497531	74.5653859377136
161.58370085877	76.514745714824
484.3354608535	79.8405337240512
140.857556899034	80.01342729205
728.752050179957	80.1649993419388
645.238008405366	80.2806342868014
1020.17721647361	80.8945722423287
736.954158524282	81.0837318209886
146.863552181471	80.004515109696
143.863552181471	162.28017422022
119.001340894705	82.2830651197009
532.368614813874	82.3210095001592
1201.79451341407	82.6859017399985
790.477967479718	77.2811380022163
766.660851132038	83.3113591253257
549.928213248719	83.6385786819614
1092.24426345193	83.8448875126239
783.060867003088	83.8537837729855
478.3354608535	79.8405337240512
1014.17721647361	80.8945722423287
823.187436771142	78.9145500554951
455.410579435113	84.5276141420239
353.840373570543	84.9545583261346
1114.55643316212	85.3279302240162
125.006781224601	82.2897804333575
828.654737370981	85.8807568673315
629.710790521189	155.82138432059
1108.54790753761	85.3354764741145
1033.79002764901	87.131064433105
1001.78965731212	87.3664370013447
32.333565484917	88.063785575005
802.477967479718	81.92787957525
746.202773126323	88.7751228810442
340.952587245281	88.8336859068248
995.787874627341	87.3707463390642
40.3146106111003	89.1767654516034
635.48223797704	154.18538432059
587.762459231766	109.814913908236
114.490338449103	89.9754069248734
690.521006438162	90.874150680011
767.952298114053	90.9317723481258
267.223790131652	91.6021893613225
776.535697366582	91.6220804360107
166.85497467451	91.72094707522
81.289069376573	91.7979954349748
762.792791647855	164.977160234747
120.189083597338	165.239188072938
571.285046287656	92.0843750775721
1217.3099538789	92.256373325235
261.21322562163	91.6114432472486
733.469800420354	93.4017510872941
106.44679445704	93.4150083841475
387.787922864289	91.0188657745719
1094.31760364212	93.5577962534414
541.017277789171	93.7672758424611
878.202811485404	94.0667611829696
249.374951461442	94.5273867715733
565.27949864577	92.0767728138834
47.9458776419534	94.596803726756
1108.27855713361	94.6979568850205
930.793201837152	94.9711692992269
224.996395549339	95.3511780595963
379.537832514735	95.366201694873
177.731276605839	95.9148893376962
23.2174728436403	95.9968208559755
601.097527200841	96.2737377621086
404.565368448734	96.7175989053095
464.865536692282	97.3484174764301
1021.18440145573	95.5200801607449
993.080953151351	97.3960132181174
455.222437206238	152.715746505869
313.878095237829	97.5020495932766
30.2861205641043	97.5258305432137
672.7343162508	97.5382144084165
865.270525992183	98.117030702273
329.367280534372	98.2111198287457
1174.85929212232	98.3175620735433
307.878095237829	97.5020495932766
503.113649525456	99.1197187838742
322.659963538588	99.1692015032156
942.439173463104	99.6015726148656
310.880781059525	179.766169154912
1187.24141526957	99.702778843073
169.542487541074	99.7621196591307
728.429658197063	99.7655514246064
470.865536692282	97.3484174764301
922.281885434955	100.310807752119
476.865536692282	97.3484174764301
1008.664599877	101.556703950583
458.891459147856	157.463195944072
533.270316721418	101.959860517888
509.107354874286	111.793651368144
290.534479763086	102.317541974193
1222.835686919	102.474059212659
345.243522262526	102.773762702323
1095.43825158151	103.190768758443
1198.19359260921	103.374272815196
1204.19359260921	103.374272815196
641.48223797704	98.0611146576691
553.659961699113	103.757274502483
83.3633077500238	104.454511977916
539.360408776301	104.500667481534
601.582614012306	104.563063078466
1101.43825158151	103.190768758443
173.700289867963	104.657304955057
333.161508675686	105.297413511543
66.6953856372864	103.089703137711
236.759436368403	105.518182417516
546.404713830773	105.695502026198
793.83775727685	105.744020134238
756.792791647855	99.9888456280056
631.362134000227	161.584835204087
1210.19359260921	103.374272815196
219.554677238997	106.102371463263
926.260717862311	106.324060304866
906.428253658968	106.461121361359
542.603125099053	183.861033366487
946.755818380942	107.10722710863
613.637043417194	107.108258464844
161.033092245566	107.442813995308
736.631787414021	107.608528534207
1037.33484653477	107.983897650043
915.248863529829	108.028706230951
137.863552181471	102.819500062917
78.0056507623671	153.495309730725
229.807449767681	109.696173928488
1097.84893471145	109.773868411567
540.990942425881	187.913517258255
1186.95460632848	110.294686353537
149.968669800269	110.465049918458
883.016449101661	110.479805041347
768.792791647855	102.213115290927
827.855839756432	111.133118152253
598.29535036515	112.136131661281
188.039736402481	111.448787136251
275.825626534078	111.467175008131
909.69853194422	111.517552780176
684.450892921275	111.606332386222
997.733525868823	111.66118148544
1083.78434328523	112.572477476801
744.599009747027	112.823619360686
357.959265730915	112.913468236422
114.189083597338	107.033794814511
373.053265746026	113.437122197107
316.880781059525	109.624596121205
709.986327836888	113.924284170605
194.052328519011	111.453768460608
27.2015911721344	114.862552769281
925.704218127222	115.247349393305
567.34504460879	115.420658867609
637.134338736158	159.952081425293
940.103934774034	116.624527877686
575.325752812182	117.510331326485
464.891459147856	111.535330775532
822.752912527504	130.112155927198
698.543275868093	118.362269487581
829.168176294327	118.559699871938
747.115442130939	118.722445357691
753.115442130939	118.722445357691
1243.32867038822	119.821558338847
172.37784877288	119.864389211728
239.066107863083	120.05462150944
115.025738985385	162.183940368974
478.229191881514	120.667164531025
254.059826944988	120.683846970674
52.2011606234025	121.155334650845
264.528341990263	121.189877148801
1154.15751748583	121.31983351598
443.398077153738	115.626980033451
1075.07457332676	121.868904668168
279.772965817207	121.908451604156
721.980949011276	122.693228500167
438.227303643107	120.69633073815
531.631054226301	123.50379122651
270.528341990263	121.189877148801
467.386162615859	123.579524107166
338.571307100402	123.579083409872
950.856645111845	123.961986688424
956.867760053267	123.959342037165
582.95827645058	124.790355024537
757.71084071389	168.166370927862
812.972064971422	123.602823326759
818.695752691205	200.574025219498
663.574010767963	125.37741632038
692.367299713303	125.74326392859
987.639123383616	125.930848069949
220.10815664177	126.638527931249
1095.76499349094	127.132880717147
37.942624492426	127.366157034836
430.007268784068	127.697062454867
332.783217194248	128.556663621226
553.698408310343	129.163006562737
745.794924479607	129.633139983868
1034.77537955492	130.789216764254
490.536546110177	130.918307448516
705.040824873218	130.985189681143
653.094811732358	131.608074163541
1126.58407668935	132.597985750023
714.883767842012	132.647084435445
134.629630291896	132.82021055674
509.176619052043	133.314762686053
1064.83091563776	133.367414520843
318.273166911211	134.563082598563
356.648662630934	135.033520758922
556.646627269644	135.164905246836
922.86361648067	135.204271309817
341.378296036283	136.203800144985
84.0056507623671	131.472837820612
682.77401973386	137.249040067449
376.483373810167	137.259865026019
703.905651723762	137.88595722863
676.761668164478	137.243399531793
780.709534472645	138.220018172874
1166.822882985	138.822849300507
219.224637055248	139.516698947622
997.822169041073	140.376993202114
531.267635461301	140.812448653506
1091.5847064222	140.969442899171
9.14724624837954	141.012090649329
721.021674321082	141.479907974154
464.891459147856	135.925218415982
743.642405549295	141.780939966635
189.853553630976	141.985989883387
362.469595583412	142.084031322325
391.807939593303	142.541870488709
514.380050197193	142.64630926258
579.585882933951	143.191202168047
679.596911876476	143.296626773508
277.340824941711	143.750446555577
798.337149012265	143.935588686609
972.903118590669	144.539159806906
1072.06640208648	144.982887028725
336.775595590487	145.014285316854
858.835515939476	145.192438203948
520.621425615145	147.037747795785
589.823860444881	147.298672991209
304.880781059525	142.10774218862
252.120123839424	147.549267167199
227.551296806111	148.018381974517
176.074410317805	149.380673371475
595.823860444881	147.298672991209
581.331172760141	149.930217542095
29.8684819915668	150.184815722582
436.922161013852	150.369199203955
136.804928619221	150.67156396379
1184.90672465433	151.073514064048
1109.19847842895	151.25147419459
170.074410317805	149.380673371475
1193.76258335899	151.815436086575
414.175209002263	152.105042466723
126.907586839588	152.513558210493
242.161258074249	153.632019737389
972.189707099068	153.946265170637
716.196259731026	153.976505947572
625.54270148999	160.133921692777
269.415866621073	154.765831456425
103.602648287299	155.563226241091
211.270208529789	155.714825118208
935.728656206045	156.043293187569
347.529099073404	156.554682851752
745.655143241661	156.976334503909
812.695752691205	151.563013983542
751.655143241662	156.976334503909
796.084421735088	158.504343026257
1131.16435512368	158.747659557317
88.5166140875061	158.980636584655
1117.1408935993	159.233352693535
386.228290917032	159.742507285809
596.45897095679	159.890805453967
916.445395725719	159.906780144687
298.182513496622	159.996228563513
149.863552181471	154.671410175276
429.600634730261	160.532245005314
109.465191154159	164.437853828072
844.074591335332	160.718548677675
709.585732721317	160.912325578193
575.788258523488	162.177214058687
964.320207897266	162.442266458161
304.880781059525	156.587517469519
251.127747599592	163.088780515964
969.392972466708	236.321697482179
829.583480002105	163.223848908649
344.304060782237	163.672974595414
750.634718360351	163.974797858313
292.182513496622	159.996228563513
1077.78769294192	164.060245357921
784.522422222282	164.719416991719
236.125758818114	165.300601341405
635.662588170299	165.76855586548
610.242279516416	165.887045797599
126.189083597338	163.169075713387
431.613595532117	166.449099548116
42.3199932186686	166.859378898233
533.017949919951	166.982566317449
804.248188806514	167.052709235694
72.4688730107719	167.740532015367
447.473973601476	167.846025599227
546.989253097544	187.952874157643
849.541855482185	168.329051034113
978.911859384387	168.377127960826
689.246754431046	168.928607466972
383.034746415293	170.183706435685
536.810326468988	247.308829741295
589.38315741123	170.439279249959
1110.01012768458	171.177876159699
400.937787963928	171.279443522678
474.401787379625	172.259227614267
812.695752691205	167.165935331857
524.409498867136	173.089952733502
1033.3189849477	173.663294119407
1026.93307457367	173.923168932247
480.409829362438	172.26295552763
377.927828033881	174.453091422257
760.807499158175	174.857174288589
146.962689544769	175.212941735576
974.624813626061	239.258759759315
1006.84941572047	175.286135392802
186.231577561976	175.37713962302
1180.22626474276	175.570113543048
569.516295690636	176.787807790917
656.121110351391	177.196312424019
575.544157681113	177.652173098517
1162.58273385979	177.677196386751
1061.62721302354	177.687181951578
662.121110351391	177.196312424019
932.532567043146	177.986027094194
953.828613905024	178.161211588861
1086.26229892674	178.455802328912
1077.30550962733	178.567486607178
803.359417377647	179.088420803719
781.392574489081	179.896180712001
648.738198982781	180.281835156173
924.433843165095	180.326825493769
115.460518231227	180.957329908189
740.710107873249	180.952355633164
1249.16042433237	181.169496401873
884.315074964608	181.652156387292
40.2061043465119	181.695126165737
343.825494709261	181.974659344088
246.570176113966	182.099781511213
766.656823018581	182.316115256621
196.289892882707	183.714483979119
410.914857122106	185.68364366393
57.3626072336556	186.384066557314
672.329689943727	186.407510318172
1104.22758662686	186.732792306713
331.758352926239	186.764871854543
1187.96425533782	187.217100172484
268.794245251189	187.589581263336
829.103317708781	188.258443876011
678.329689943727	186.407510318172
878.973653800447	188.626002907101
656.314521912932	188.859462997022
915.814918788246	189.592762724871
1089.38030019013	189.684947351398
1025.82768200539	189.778352410652
762.383069463681	190.153180445779
447.338576742629	191.26714628305
995.451204212097	191.62839906563
1157.22094563449	192.470057618902
600.771210969747	192.532058511287
584.126923653042	192.875262584946
1145.72808065411	193.549560004666
695.103302875637	193.772561728376
1172.59822914356	194.102541528171
1085.6105801635	195.261156796975
892.16534645286	196.071003594414
1095.00500088958	196.499576407248
753.083647828184	196.92505013849
476.044935376543	197.351672910325
898.165375983691	196.070221950855
213.60941630793	198.054174483945
1160.17767567841	198.696304573154
1191.81711324443	199.221027066664
428.035333845466	199.30106164183
508.468610207449	199.652125289982
801.028833883067	200.814715092369
391.26831510133	201.823487134876
288.637539691933	202.111182705079
266.383502695477	202.324509125105
514.468610207449	199.652125289982
1084.3156592204	203.951659479997
550.104738848516	204.350057578844
352.63657230046	204.81131942109
1011.76928475667	205.038533736871
593.434746615173	205.162764448819
1078.3156592204	203.951659479997
1099.67931183804	207.241339661893
637.671705544956	208.151972769493
513.574076920509	208.382579146703
192.188302499683	209.230224764108
864.649019122557	209.397009716039
503.748815534869	210.23488096844
1126.1150781655	210.456931527955
259.027931216767	211.144755091105
47.5093608558894	211.898464055837
23.6395771976298	212.269823104119
764.690746112438	212.818772785473
731.828690945238	213.416209750278
381.801687486047	214.024402155685
822.362357931444	214.191644209149
189.346014787405	215.68436201776
963.392972466708	209.817652538359
838.713242996125	216.336305891529
490.928962967663	216.732940285475
1117.64833247641	218.490789634926
1025.73847101808	218.634500827748
30.1594814066941	219.110342903062
195.223205238321	219.255047270527
872.862945665104	219.456729760903
980.624813626061	215.507523804259
765.113200084689	220.209709863634
109.135805581986	220.250205217916
786.322442620043	220.968446228309
312.96113438619	221.740920373114
829.952682131398	221.819867595561
1205.6475229199	221.882230575978
395.92252433951	222.007060453466
1061.8718914054	222.208282434548
655.601592658825	224.946796336105
159.558156718955	226.444636152713
264.417593863156	230.289193123804
368.433522828144	230.402774117402
679.619361783733	230.763979376772
907.858630931324	231.547495711516
923.190255556723	231.599327839685
1166.44345966866	232.284900934887
254.548612019828	233.065578878636
51.5917371935376	234.037975940824
1095.3803857028	234.397843783035
1227.80457127793	234.850291479311
283.317426508395	235.381326066047
1142.71294948249	235.932378236646
874.734600399465	237.161963812387
311.235805837124	238.194478414796
726.417516796284	238.21316153249
446.791656703985	238.504056842109
26.5594954448402	238.931971076222
897.382106146603	239.234557899152
387.275901548684	239.491558577981
1016.45402045272	240.979506427069
680.615331102302	241.306246416867
352.565914248856	242.056515882875
179.641687135347	243.24627334726
828.171880219689	243.884710254211
61.5621472751733	244.753926340122
1140.4310856724	245.329749181016
286.641626406367	245.676175986285
934.554146660492	246.428034789087
303.091502043062	247.533164894469
720.716171901332	247.763697659357
405.899466805994	248.071262921819
109.794679108765	248.490752964071
784.876310721565	249.70471995651
1136.77544673758	250.841316967725
309.0965485821	247.530346047271
1094.94680155288	252.416595458471
216.07751400594	252.545320410434
918.887380272214	253.315365528383
181.856663911903	254.390583617449
1216.0454119935	255.281403481285
985.130871346664	255.74194688869
1104.61308000224	256.135708649863
625.063810646369	256.208072652332
158.81494419536	256.38094111327
779.64932233359	256.382633359954
494.563207634495	257.354340842738
377.138696566259	258.216260663361
684.983176350281	258.441046743789
766.404885968024	260.433009741951
1237.88372207363	261.439972436879
1066.24063560111	263.704756224104
481.614699130167	264.335643302548
103.797105479088	267.104911608036
471.678342158552	267.972854939956
1103.48203720758	268.048112151244
1193.45763457918	268.61988346037
1078.44063539156	268.830606782305
241.101130056736	269.597542978503
814.899998213288	269.827624713069
567.630617233183	270.170123957575
1000.52557897156	271.300798555714
85.3359733405525	271.335391501438
952.05635653858	271.764992495228
1227.2572253157	272.452237839819
898.364164497003	272.680028230125
943.867795858577	272.801292516015
679.9625039579	272.853907900732
574.333327444246	273.565054684424
1080.15899409579	274.589985330038
226.394039158205	275.071816699707
99.4925588193462	275.155986050163
590.265169236907	275.527163087864
393.30748880473	278.162642522534
124.248818688565	278.442838623458
1069.66914042679	279.538488103852
663.212486718546	280.192011018497
984.090553741135	281.009238444541
308.437302464811	281.652094176449
1212.3044274145	282.039944102492
978.083419109628	281.007684538605
1200.76944559476	286.00312372492
744.943636226241	287.445830605288
132.130308638501	287.661164294637
717.837476337916	287.868523874548
100.586173641655	289.470437813603
1127.90321559377	290.871147016822
113.89537850564	293.322247777705
132.219967288973	293.678635672533
755.002685322341	293.919424548495
761.007960756698	293.92804078646
1133.57814252555	298.531856954715
86.5746356544344	298.624575780596
327.817587753851	299.23865238179
1002.15792015536	300.509733524452
178.489969093598	301.893495185515
880.015742644904	302.348110413975
937.842682202425	302.480279793875
304.06580819056	304.282303939875
526.775907547042	305.312653902786
79.6137668672537	305.422277674662
572.150714002868	306.605516510043
133.258217077173	308.301762793692
843.811182031078	309.196659687768
1091.17422039179	310.675800392946
1104.53544673521	310.952780034792
127.168656342258	311.481040369819
184.546619917635	311.796956455861
726.85409242846	314.188188112459
1110.53544673521	310.952780034792
954.861790852121	316.13777642334
469.840751244385	316.466701544894
1024.80317895993	317.027752744627
1142.26693755067	317.42582535898
344.752608093098	318.170834995007
422.539687806584	319.58901218501
589.321084801553	319.73052736145
1016.23077719534	320.346295893527
332.548308814269	322.990080716996
110.446482550613	326.55798073143
55.3257152300926	328.210301292771
874.623570983234	329.316842183707
392.873023454246	329.526169969618
1129.01672253035	332.862124643156
217.838614782779	333.098130648798
662.85468115319	333.964921448439
839.961304542105	337.093602666436
308.24828181225	337.27050839017
740.284395946853	337.838892818961
302.246544923737	337.273159401833
404.975815096192	340.30780838671
949.779681662729	343.459818757868
295.724243714419	344.112743763773
597.984653869417	346.186959818039
649.366009535435	347.930572259989
863.62509766037	350.779007064759
807.56307672771	351.235887834577
981.417690228883	352.470147080731
869.640187348528	350.77707397226
745.469774881949	352.697378425811
830.184346721279	352.977474720294
82.7409969365478	359.697268090869
1037.45411709155	365.472124131425
406.189016040081	367.468629883979
716.601724966879	369.356093677668
1025.06304198457	371.059034459755
625.242224863641	372.534673302478
619.242224863641	372.534673302478
805.996871116529	378.894467297869
633.499522850316	383.371778020791
627.495907435513	383.359935211893
890.06286304485	387.232101951875
214.567050275218	389.775513943365
803.374419403251	398.82191125059
556.635127574966	404.824869964569
1209.07138863406	405.028188209314
159.552468269068	410.901157366177
817.456828816594	414.450641718263
1047.37257001247	420.148410647592
611.842377732459	422.250686881293
618.494612660874	429.230242188935
1052.50531996593	435.69265576549
965.121873502067	440.165566829811
937.695794661777	445.902520705373
573.998166468077	449.323380318318
900.735681753996	449.416770914954
692.664398400497	460.563723359704
854.532490907583	461.271050220105
1112.95507225853	465.490280680339
1118.93314081729	482.25981487638
1120.11549394252	489.142354960437
680.086569971762	514.013602594599
694.283863811177	537.232194449162
546.93409892221	537.786025193986
706.797646036811	547.747200800697
1048.29565206628	558.733286475464
768.35687289438	575.653299435459
436.341772295483	577.111642790745
968.149343777083	595.810355518888
1227.30814012976	597.188305461621
71.4068102612098	619.492081073758
