# Supplementary material for: Dielectrophoretic bead-droplet reactor for solid-phase synthesis
Source: Nat Commun. 2024 Jul 22;15:6159. doi: 10.1038/s41467-024-49284-z (PMC11263596; doi:10.1038/s41467-024-49284-z)
Supplement: Supplementary file 11 — Source Data [file 41467_2024_49284_MOESM11_ESM.zip › Codes_and_Data/Plotting_Fig_5/Readme.txt]

1. Open the 3D_plot_fig5.m in Matlab

2. Ensure the input data files (in .csv form) are in the same folder as the .m file.

3. Run the code in Matlab
