# Supplementary material for: Dielectrophoretic bead-droplet reactor for solid-phase synthesis
Source: Nat Commun. 2024 Jul 22;15:6159. doi: 10.1038/s41467-024-49284-z (PMC11263596; doi:10.1038/s41467-024-49284-z)
Supplement: Supplementary file 11 — Source Data [file 41467_2024_49284_MOESM11_ESM.zip › Codes_and_Data/Statistics/Calculation_of_rank_statistics.m]

clc;
clear all;
close all;

% =========================================================================
% Inputting data
% =========================================================================
Col=readmatrix('Bead_average_fluorescence_data.csv');

% =========================================================================
% Inferring rank of column and DBDR data from length of column data
% =========================================================================
column=1:length(Col);
DBDR=length(Col)+1:length(Col)+3;

% =========================================================================
% Calculating t-test using inbuilt Matlab function
% =========================================================================
[h,p,ci,stats]=ttest2(column,DBDR,"Vartype","unequal");

% =========================================================================
% Statistical parameters of column rank
% =========================================================================
mu_column=mean(column);
std_column=sqrt(sum((column-mu_column).^2)/length(column));
sem_column=std_column/sqrt(length(column));

% =========================================================================
% Statistical parameters of DBDR rank
% =========================================================================
mu_DBDR=mean(DBDR);
std_DBDR=sqrt(sum((DBDR-mu_DBDR).^2)/length(DBDR));
sem_DBDR=std_DBDR/sqrt(length(DBDR));

% =========================================================================
% Calculating t-test power on rank data using inbuilt Matlab function
% =========================================================================
pwr=sampsizepwr('t2',[mu_column std_column], mu_DBDR, [], 5,'Ratio',95); % 95=Sample size of column/Sample size of DBDR


% =========================================================================
% Calculating t-test parameters on rank data using closed form equation
% =========================================================================
t_Welch=(mu_DBDR-mu_column)/sqrt(sem_column^2+sem_DBDR^2);
dof=((sem_DBDR^2+sem_column^2)^2)/(sem_DBDR^4/(length(DBDR)-1)+sem_column^4/(length(column)-1));
