# Supplementary material for: Dielectrophoretic bead-droplet reactor for solid-phase synthesis
Source: Nat Commun. 2024 Jul 22;15:6159. doi: 10.1038/s41467-024-49284-z (PMC11263596; doi:10.1038/s41467-024-49284-z)
Supplement: Supplementary file 11 — Source Data [file 41467_2024_49284_MOESM11_ESM.zip › Codes_and_Data/Statistics/Calculation_of_statistics.m]

clc;
clear all;
close all;

% =========================================================================
% Inputting data
% =========================================================================
Column=csvread('Bead_average_fluorescence_data.csv');
DBDR=[2066.2-250; 2434.4-250; 2421.7-250]; %250 is the background subtraction already included in the column data

% =========================================================================
% Calculating t-test using inbuilt Matlab function
% =========================================================================
[h,p,ci,stats]=ttest2(Column,DBDR,'Vartype','unequal');

% =========================================================================
% Statistical parameters of column data
% =========================================================================
avg_column=mean(Column);
std_column=std(Column);
sem_column=std_column/sqrt(length(Column));

% =========================================================================
% Statistical parameters of DBDR
% =========================================================================
avg_DBDR=mean(DBDR);
std_DBDR=std(DBDR);
sem_DBDR=std_DBDR/sqrt(length(DBDR));

% =========================================================================
% Calculating t-test power using inbuilt Matlab function
% =========================================================================
pwr=sampsizepwr('t2',[avg_column std_column], avg_DBDR, [], 2,'Ratio',95); % 95=Sample size of column/Sample size of DBDR

% =========================================================================
% Calculating t-test parameters usig closed form equation
% =========================================================================
t_Welch=(avg_DBDR-avg_column)/sqrt(sem_DBDR^2+sem_column^2);
dof=((sem_DBDR^2+sem_column^2)^2)/(sem_DBDR^4/(length(DBDR)-1)+sem_column^4/(length(Column)-1));
