# Supplementary material for: Dielectrophoretic bead-droplet reactor for solid-phase synthesis
Source: Nat Commun. 2024 Jul 22;15:6159. doi: 10.1038/s41467-024-49284-z (PMC11263596; doi:10.1038/s41467-024-49284-z)
Supplement: Supplementary file 11 — Source Data [file 41467_2024_49284_MOESM11_ESM.zip › Codes_and_Data/Statistics/Readme.txt]

1. Open the Calculation_of_statistics.m or Calculation_of_rank_statistics.m file in matlab

2. Make sure the Bead_average_fluorescence_data.csv file is in the same folder as the above two .m files.

3. Run the code.
